# Supplementary material for: Endometriosis specific vaginal microbiota links to urine and serum N-glycome
Source: Sci Rep. 2024 Oct 25;14:25372. doi: 10.1038/s41598-024-76125-2 (PMC11511964; doi:10.1038/s41598-024-76125-2)
Supplement: Supplementary file 2 — Supplementary Material 2 [file 41598_2024_76125_MOESM2_ESM.xlsx]

## Sheet: Table S1A
Table S1A. Clinical, microbiome and functional data																																						Combined kingdom
																																					Kingdom	Orthornavirae	Orthornavirae	Bacteria	Bacteria	Bacteria	Bacteria	Bacteria	Orthornavirae	Orthornavirae	Bacteria	Bacteria	Bacteria
																																					Phylum	Pisuviricota	Pisuviricota	Firmicutes	Firmicutes	Firmicutes	Firmicutes	Firmicutes	Pisuviricota	Negarnaviricota	Actinobacteria	Actinobacteria	Actinobacteria
																																					Class	Duplopiviricetes	Pisoniviricetes	Bacilli	Bacilli	Bacilli	Bacilli	Bacilli	Duplopiviricetes	Ellioviricetes	Actinomycetia	Actinomycetia	Actinomycetia
																																					Order	Durnavirales	Picornavirales	Lactobacillales	Lactobacillales	Lactobacillales	Lactobacillales	Lactobacillales	Durnavirales	Bunyavirales	Bifidobacteriales	Bifidobacteriales	Bifidobacteriales
																																					Family	Partitiviridae	Picornaviridae	Lactobacillaceae	Lactobacillaceae	Lactobacillaceae	Streptococcaceae	Streptococcaceae	Partitiviridae	Fimoviridae	Bifidobacteriaceae	Bifidobacteriaceae	Bifidobacteriaceae
																																					Genus	Alphapartitivirus	Enterovirus	Lactobacillus	Lactobacillus	Lactobacillus	Streptococcus	Streptococcus	Partitiviridae_u_g	Emaravirus	Gardnerella	Bifidobacterium	Bifidobacterium
																																					Species	Rosellinia necatrix partitivirus 2	Rhinovirus A	Lactobacillus iners	Lactobacillus crispatus	Lactobacillus gasseri	Streptococcus mitis	Streptococcus_u_s	Rosellinia necatrix partitivirus 8	Rose rosette emaravirus	Gardnerella vaginalis	Bifidobacterium bifidum	Bifidobacterium breve
	PCR	Read Data										based on bacteria in microb. cohorts			based on GO in clinical cohorts					Clinical cohorts
Study number	16s CT	Total Reads (Million)	Bacterial (Million)	Fungi (K)	Viruses (K)	Phages (K)	Protists(K)	Virulence factors(K)	AMR(K)	Note	Microbiome cohort	Chao1	Simpson	Shannon	Simpson	Note	Antibiotics (0=no, 1=yes)	Endometrioma (0=no, 1=yes)	Peritoneal endo (0=no, 1=yes)	Clinical groups ( 1-5 )	Clinical groups ( 1-3)	Clinical groups ( 1-2)	Cycle length	Laparoscopy	Phase of cycle (0:follicular; 1:mid-luteal)	LH (IU/L)	FSH (U/L)	Insulin (mU/L)	Progesterone (nmol/L)	Fasting glucose(mmol/L)	Hb1A1c (mmol/mol)	Oestradiol (pmol/L)	Oestrad/Prog ratio	Oestrad/Prog ratio only luteal phase	Age	BMI	Inflammatory gyecological conditions (0=no, 1= yes)	Rosellinia necatrix partitivirus 2	Rhinovirus A	Lactobacillus iners	Lactobacillus crispatus	Lactobacillus gasseri	Streptococcus mitis	Streptococcus_u_s	Rosellinia necatrix partitivirus 8	Rose rosette emaravirus	Gardnerella vaginalis	Bifidobacterium bifidum	Bifidobacterium breve
31	18.87	56.24	0.375	0	3.584	0.999	0	0	0	Lactobacillus crispatus MV-1A-US dominant	1	39	0.222516	0.61912	0.968627		0		0	1	1	1	34	0	1	21.71	9.7	24.91	36.62			559.3	15.27	15.27	34	28.4	0	5.31853e-06	7.32467e-07	0.119249	0.877436	0	0	0	1.65536e-06	0	0	0	0
33	14.84	63.485	2.06	0	4.463	0	0	0.764	1.323	Lactobacillus iners SPIN 2503V10-D dominant	2	26	0.721632	2.3846	0.976182		1	0	0	1	1	1		1	0	8.02	5	2.35	0.48	5.2	37	105.6	220		35	22.31	0	3.0251e-06	1.14219e-06	0.456812	0	0	0	0	4.54331e-06	1.2892e-06	0.0216355	0.00312202	0.017605
52	17.34	96.2	0.34	0	5.767	10.797	0	0	0	Lactobacillus iners SPIN 2503V10-D dominant	3	2	0.00281302	0.0153713	0.970021				0	1	1	1	27	1	0	12.81	6.17	5.95	1	5.2	30	297.4	297.4		38	19.1	1	2.04656e-06	1.41459e-06	0	0	0.998582	0	0	3.03286e-06	0	0	0	0
28	13.27	60.942	16.811	0	2.069	0	0	43.235	34.95	Gardnerella vaginalis 409-05 dominant	4	47	0.532332	1.95385	0.96966		0	0	0	1	1	1	28	1	0	9.43	7.09	7.08	0.54	4.7	37	161.9	299.81		39	23.5	1	9.9998e-06	0	0.00322319	0	0	0	0	0	0	0.672748	0	0
36	19.18	53.966	0.067494	0	3.255	0	0	0	0.2	Lactobacillus iners dominant	2	2	0.000304473	0.00215048	0.971027		1	0	0	1	1	1		1	0	8.39	10.93	5.37	3.67	4.6	32	128.1	34.9		35	20.33	0	9.9998e-06	0	0.99999	0	0	0	0	0	0	0	0	0
13	17.91	71.319	0.124	0	4.153	1.06	0	0	0.55	Lactobacillus iners dominant	2	2	0.000524557	0.00349938	0.965961		0		0	1	1	1	28	0	1	0.9	2.15	5.32	42.99	4.2		423	9.84	9.84	42	20	0	2.20299e-06	1.18334e-06	0.997881	0	0	0	0	3.26469e-06	0	0	0	0
14	19.45	57.18	0.307	0	3.539	0	0	0.073	0	Lactobacillus crispatus MV-1A-US dominant	1	33	0.173775	0.752826	0.97463		0		0	1	1	1	27	0	1	3.61	3.16	5.82	61.14	4.4		712.3	11.65	11.65	37	21.36	0	4.80659e-06	2.44097e-06	0	0.909206	0	0	0	0	0	0	0	0
17	19.77	71.185	0.234	0	4.287	51.712	0	0.093	0	Lactobacillus gasseri 130918 domiant	3	14	0.0419342	0.174221	0.968887		0		0	1	1	1	27	0	1	9.22	5.77	6.33	69.5			402.9	5.8	5.8	34	25.2	0	1.95262e-06	1.24258e-06	0	0	0.978205	0	0.00181215	3.35572e-06	0	0	0	0
23	19.3	42.605	0.091943	0	2.85	0.725	0	0.149	0	Lactobacillus jensenii MD IIE-70(2) domiant - High Bif breve 12.17%- 3.07% HERV_K113- immune link ??	3	36	0.677434	2.49589	0.971843	Hi Bif	0		0	1	1	1	28	0	1	5.09	3.05	8.65	41.58	4.7	35	539.4	12.97	12.97	38	22	0	0.00476666	0	0	0	0.0854078	0	0	0	0	0.0569916	0	0.12168
25	17.97	57.85	0.632	0	3.62	1.343	0	0.055	0	Lactobacillus crispatus MV-1A-US dominant - Virus -HPV 53 - Cervcal cancer risk !	1	8	0.00286133	0.0179487	0.969132		0	0	0	1	1	1	28	1	1	1.84	2.08	9.49	46.34	5.8	32	602.2	13	13	42	24.24	0	1.91864e-06	1.53563e-07	0	0.998513	0	0	0	0	0	0	0	0
26	19.62	60.138	0.247	0	4.14	1.372	0	0	0	Lactobacillus iners dominant	2	15	0.109247	0.376064	0.978468		1	0	0	1	1	1	29	1	0	26.87	12.77	4.59	3.28	4.5	28	368.7	112.41		38	19.8	1	6.87743e-06	3.12237e-06	0.960553	0.0337546	0.00318788	0.00176287	0.00073199	0	0	0	0	0
27	19.62	80.648	0.059169	0	5.596	1.634	0	0.645	0.081	Staphylococcus hominis subsp. hominis ZBW5 dominant	4	10	0.609779	1.60713	0.968197	Hi Staph	0		0	1	1	1	31	0	1	4.22	3.18	12.47	34.91	5.2	35	818.7	23.45	23.45	40	22.55	0	6.52591e-06	6.50062e-07	0	0	0	0	0.0113943	1.36277e-06	0	0	0	0
40	15.86	81.861	1.115	0	5.206	1.896	0	0.544	0.134	Lactobacillus crispatus dominant	1	44	0.713587	2.77506	0.970102		0	0	0	1	1	1	27	1	1	7.08	2.61	3.48	17.54	4.1	30	1093	62.31	62.31	34		1	2.06507e-05	0	0.015448	0.870547	0	0	0.000628035	2.79003e-05	0	0.00141651	0	0
41	17.57	49.855	0.336	0	4.263	1.259	0	1.209	1.469	Lactobacillus iners LEAF 3008-a dominant- viruses Human betaherpesvirus 6B- latent - roseola	2	75	0.537649	2.23452	0.975401		1	0	0	1	1	1	27	1	0					4.4	31	561.1			40	27.87	1	3.4424e-05	0	0.673271	0	0.00804966	0	0.0452166	1.1695e-05	0	0	0	0
43	18.22	43.677	0.227	0	3.101	0.733	0	0.031	0	Lactobacillus crispatus JV-V01 dominant	1	12	0.449108	1.09918	0.978455			0	0	1	1	1		1						4.1	31	643			27		0	1.00008e-05	0	0	0.683319	0.0168795	0	0	0	0	0	0	0
44	21.01	65.624	0.287	0	5.911	1.148	0	2.913	3.855	Lactobacillus iners LEAF 3008-a dominant- viruses Human betaherpesvirus 6A- latent ?	2	24	0.0226698	0.118609	0.976179		0	0	0	1	1	1		1	0	9.74	6.1	7.71	4.1	5.5	36	326	79.51		35	28.55	0	5.35835e-05	0	0.987965	0	0	0	0	1.74272e-05	0	0	0	0
47	16.22	71.918	0.432	0	4.428	8.39	0	0.355	0.935	Lactobacillus iners LEAF 3008-a dominant	2	6	0.266068	0.65802	0.979147			0	0	1	1	1	33	1	1	4.73	2.71	6.12	1	4.5	35	538.6	538.6	538.6	36	30.5	1	3.03502e-06	1.76888e-06	0.842998	0	0.153264	0	0	4.10048e-06	0	0	0	0
49	17.33	64.419	0.315	0	3.943	0	0	0	0	Lactobacillus crispatus dominant (100% of all bacteria)	1	2	0.000568778	0.00376124	0.97129			0	0	1	1	1		1	1	2.54	2.91	7.52	43.57	4.7	33						0	2.88376e-06	1.07134e-06	0	0.99999	0	0	0	4.27355e-06	0	0	0	0
51	16.02	75.592	0.369	0	4.531	2.878	0	0	0	Lactobacillus crispatus FB049-03 dominant-High (1.02%) HERV_K113- immune link ??	1	11	0.493471	1.20985	0.972725			0	0	1	1	1	30	1						4.9	30				42	30.5	0	0.00129395	0.00010087	0	0.631138	0.312729	0	0	0.000355993	0	0	0	0
53	13.46	70.42	1.144	0	4.513	1.767	0	0.096	0	Lactobacillus crispatus SJ-3C-US dominant	1	17	0.0200974	0.0973591	0.952637					2	2	2		1	1	37.6	6.86	4.01	1.86			664.3	357.15	357.15	32	24.3	0	9.9998e-06	0	0	0.989979	0	0	0	0	0	0	0	0
54	15.16	72.065	0.359	0	5.425	1.371	0	0.04	0	Lactobacillus crispatus SJ-3C-US dominant	1	2	0.00145584	0.00864308	0.976448			1	1	4	3	2		1	0										29	22.7	0	3.12877e-06	7.79291e-07	0	0.999262	0	0	0	3.93128e-06	0	0	0	0
29	16.39	40.878	0.45	74.373	2.775	16.732	0	0.082	0	Lactobacillus gasseri 202-4 domiant- High Fungi -Kluyveromyces marxianus DMKU3-1042	3	20	0.0189104	0.10321	0.977372		0	1	1	4	3	2	29	1	1	12.78	12.1	10.5	21.29	5.5		316	14.84	14.84	33	21.63	0	9.9997e-06	0	0	0	0.861746	0	0	0	0	0	0	0
30	18.81	36.868	0.754	0	2.382	0.806	0	0	0	Lactobacillus crispatus SJ-3C-US dominant	1	6	0.477238	1.10311	0.970985		0	0	1	2	2	2	28	1	1	10.46	4.05	5.09	39.43	6.1	33				37	23.8	0	1.50755e-06	0	0	0.644993	0	0	0	4.25636e-06	0	0.0240668	0	0
34	21.03	63.565	0.314	0	4.179	6.447	0	1.466	0.911	High Strep-Streptococcus sp HMSC034A12 -dominant	4	54	0.821054	3.32919	0.975875	Hi other microbes	1	1	1	5	3	2	28	1	0	0.37	1.51	4.39	0.47	5.5	32				40	27.6	0	3.88984e-06	1.364e-06	0	0	0	0.0441169	0.373746	0	0	0	0	0
35	19.66	60.385	0.281	0	3.548	0	0	0.063	0	Lactobacillus crispatus MV-1A-US dominant	1	27	0.442744	1.07628	0.972918		0	0	1	2	2	2		1	0	6.49	6.69	5.84	0.55	4.6	29	413.5	751.82		21	23.6	0	8.86075e-06	6.08786e-07	0.270479	0.695044	0	0	0	0	0	0	0	0
15A	22.09	51.989	0.321	0	3.675	0	0	0	0	Gardnerella vaginalis 00703C2mash dominant	4	8	0.519619	1.15579	0.975594		0	1	0	5	3	2	35	1	1	4.66	12.02	17.99	0.57	5.3		59.12	103.72	103.72	33	32	0	3.01258e-06	1.94062e-06	0	0	0	0	0	3.68204e-06	0	0.530407	0	0.00145615
15B	23.11	61.417	0.254	0	3.942	1.005	0	0.634	0.243	Gardnerella vaginalis 00703C2mash dominant	4	94	0.882519	4.02905	0.976896		0	1	0	5	3	2	35	1	0	0.76	5.52	11.86	0.78								0	6.2638e-06	3.72901e-06	0	0	0	0	0.0279841	0	0	0.237229	0	0.00317958
18	24.08	64.957	0.181	0	4.088	0.94	0	0.123	0.158	Gardnerella vaginalis 75712 dominant - High HERV_K113- immune link ??	4	79	0.404314	1.84134	0.97262		0			2	2	2	32	1	1	7.55	3.47	8.47	59.61	4.5	29	124.2	2.08	2.08	37	27.8	0	0.00073469	0	0	0	0	0	0.0164307	0.00115111	0	0.742841	0	0
19	20.95	55.503	3.071	0	3.957	0	0	3.356	7.376	Gardnerella vaginalis AMD dominant	4	31	0.582673	1.88372	0.973067		0	1	1	4	3	2	33	1	0	10.9	7.5	6	2.67	6.9		347.6	130.19		41	25.93	0	2.90958e-06	0	0.143679	0	0	0	0	0	0	0.618605	0	0
20	15.57	64.454	0.415	0	3.985	1.399	0	0	0	Lactobacillus crispatus SJ-3C-US dominant	1	12	0.0329483	0.136445	0.97136		0	0	1	3	2	2	26	1	1	1.97	3.62	6.54	30.32	4.7		363.7	12	12	34	22.96	0	2.18819e-06	1.11762e-06	0	0.983693	0	0	0	2.5908e-06	0	0	0	0
21	17.48	63.702	0.248	25.598	4.062	0.954	0	0	0.325	Lactobacillus iners dominant- C. albicans SC5314 Fungi-High HERV_K113- immune link ??	2	8	0.455741	0.948947	0.979215		0	0	1	4	3	2	30	1	0	9.32	6.85	8.94	0.39	4.4	28	179.3	459.74		32	25.59	0	0.00127273	0	0.600668	0	0	0	0	0.00218729	0	0	0	0
22	22.27	59.657	0.262	85.414	3.812	9.662	0	0	0	Lactobacillus paragasseri K7 dominant- Fungi Candida dublinenis CD36	3	6	0.465932	1.00494	0.968391		0	0	1	2	2	2	28	1	0										37	22.31	0	4.97656e-06	2.79443e-07	0	0	0.267164	0	0	1.72137e-06	0	0	0	0
24	16.66	71.242	0.376	0	4.325	0	0	0	0	Lactobacillus iners SPIN 2503V10-D dominant	2	7	0.00747367	0.0398591	0.976799		1	0	1	4	3	2	28	1	1	3.33	2.09	3.38	44.48	4.5	36				26		0	1.35994e-06	5.71046e-07	0.996416	0	0	0	0	1.83736e-06	0	0.000923998	0	0
32	15.43	70.321	0.485	0	4.665	1.812	0	0	0	Lactobacillus crispatus SJ-3C-US dominant	1	10	0.0352145	0.136155	0.97759		0	1	1	4	3	2		1	1	5.71	2.49	13.58	16.87	4.5							0	3.3934e-06	2.58864e-06	0	0.982421	0	0	0	4.01776e-06	0	0	0	0
39	26.57	70.527	0.05522	0	4.241	0	0	0	0	Gardnerella vaginalis 5-1 dominant	4	25	0.724484	2.41864	0.962247			0	1	3	2	2	33	1	0	5.31	11.02	0.59	1.09	4	31				40	23.3	0	9.11167e-06	8.83134e-07	0	0.0530687	0	0	0.0398772	0	0	0.381911	0	0.0149744
42	30.31	76.214	0.094858	0	3.5	2.049	0	0.201	0	Lactobacillus gasseri domiant -High HERV_K113- immune link ??	3	74	0.889288	3.93213	0.9677		0	0	1	2	2	2	22	1	1	15.53	9.74	2.24	1	4.4	35	938.9	938.9	938.9	33	23.3	0	0.00287006	0.00167273	0	0.112393	0.404123	0	0	0.00244356	0	0.0241268	0	0
45	20.05	57.056	0.638	0	3.519	0.804	0	0.119	0	Bif breve S27 90.89% dominant	4	17	0.161682	0.617359	0.971118	Hi Bif	0	0	1	2	2	2	28	1	1	2.83	2.36	0.5	56.89	7.1	49	1117	19.63	19.63	35	21.7	1	6.68642e-06	7.65778e-07	0	0	0	0	0.00808238	2.5466e-06	0	0	0	0.908893
46	18.57	64.92	0.292	0	4.362	1.237	0	0	0.014	Lactobacillus crispatus 2029 dominant	1	11	0.0382233	0.177677	0.971369			0	1	2	2	2	26	1	1	0.7	2.75	8.63	28.9	6	35	709.1	24.54	24.54	30	25.9	0	9.19708e-06	8.02723e-07	0	0.985426	0	0	0	0	0	0	0	0
48	17.23	52.747	1.132	0	3.263	0	0	0.064	0	Gardnerella vaginalis 5-1 dominant	4	21	0.564962	1.39249	0.978609			0	0	2	2	2	0	1	0	0.67	1.63	8.1	1	5.7	36				38	22.2	0	3.85195e-06	9.42639e-07	0	0.0461451	0	0	0.00022332	5.20421e-06	0	0.478403	0	0.0038338
50	18.14	77.832	0.681	23.792	4.358	1.643	0	0	0	Lactobacillus crispatus MV-1A-US dominant - Fungi Candia albicans SC5314 0.69%	1	17	0.266595	0.734761	0.976513			1		4	3	2	28	1	0	24.49	6.17	4.26	7.41	6	32	542.1	73.16		30	18.8	0	6.35758e-06	1.76979e-06	0	0.83904	0	0	0	0	0	0	0	0
control glove	35.27	0.481	0.045897	2.087	0	0.114	0	0.105	0.043	Paracococcus yeei, Cutibacter, Paracoccus mutanolyticus , dermacoccus nishinomiyaensis (25.92,23.21,19.37, 6.46)
																																						I put in a conditional format rule of over 0.01 which is 1 % abundance
[truncated: 2,864 more columns]

## Sheet: Table S1B
Table S1B. Microbiome and functional pathways specific for endometriosis and inflammatory controls.
Endometriosis cohorts- separated into 3x groups (controls, mild/minimal and moderate/severe endometriosis)
Feature	Enriched Cohort	LDA Score	P-value	Cohort		Endometriosis cohorts- separated into 2x groups (controls and endometriosis)
Anaerococcus senegalensis	mild_minimal_endometriosis	2.36632	0.00610297	bacteria		Feature	Enriched Cohort	LDA Score	P-value	Cohort
Prevotella jejuni	moderate_severe_endometriosis	2.68124	0.00878498	bacteria		Lactobacillus iners	control	5.029	0.028	bacteria
Tetracycline 11 2480 Branch	mild_minimal_endometriosis	5.11523	0.015595	antimicrobial resistance		Porphyromonas bennonis	endometriosis	2.456	0.048	bacteria
superpathway of ornithine degradation	mild_minimal_endometriosis	3.13781	0.00337164	Metacyc		Anaerococcus octavius	endometriosis	2.424	0.048	bacteria
L-isoleucine degradation I	mild_minimal_endometriosis	3.12031	0.0239844	Metacyc		Lactobacillus iners	control	5.368	0.028	combined kingdom
coenzyme A biosynthesis I	moderate_severe_endometriosis	3.5631	0.0227973	Metacyc		guanosine ribonucleotides de novo biosynthesis	control	3.946	0.009	Metacyc
pantothenate and coenzyme A biosynthesis III	moderate_severe_endometriosis	3.5507	0.0153694	Metacyc		lactose and galactose degradation I	control	3.719	0.039	Metacyc
L-citrulline biosynthesis	moderate_severe_endometriosis	3.03345	0.0353856	Metacyc		glycolysis IV (plant cytosol)	control	3.264	0.036	Metacyc
superpathway of geranylgeranyl diphosphate biosynthesis II (via MEP)	moderate_severe_endometriosis	2.87509	0.0316881	Metacyc		superpathway of ornithine degradation	endometriosis	2.925	0.048	Metacyc
4-alpha-hydroxytetrahydrobiopterin dehydratase activity	control	2.30475	0.0303821	GO terms		L-isoleucine degradation I	endometriosis	2.873	0.013	Metacyc
cytosolic small ribosomal subunit	control	2.22398	0.0491346	GO terms		heme biosynthesis I (aerobic)	control	2.873	0.022	Metacyc
ribonuclease P activity	control	2.06009	0.044001	GO terms		superpathway of L-alanine biosynthesis	endometriosis	2.801	0.048	Metacyc
tRNA 5'-leader removal	control	2.02203	0.0332468	GO terms		4-alpha-hydroxytetrahydrobiopterin dehydratase activity	control	2.176	0.009	GO terms
cellular iron ion homeostasis	mild_minimal_endometriosis	2.10483	0.0368244	GO terms		cytosolic small ribosomal subunit	control	2.095	0.015	GO terms
ferric iron binding	mild_minimal_endometriosis	2.03757	0.0481969	GO terms
glycerone kinase activity	moderate_severe_endometriosis	2.10044	0.0308137	GO terms		Numbers of subjects with the most significantly changed bacteria in endometriosis
double-stranded RNA binding	moderate_severe_endometriosis	2.04912	0.0485138	GO terms		Bacteria	control	mild_minimal_endometriosis	moderate_severe_endometriosis
						Anaerococcus senegalensis	0	5	2
Significant features (when controls are subseparated these of with and without inflammatory conditions)						Prevotella jejuni	0	0	3
Lactobacillus iners	controls_inflammatory	5.28365	0.0483823	bacteria		Porphyromonas bennonis	0	2	2
Anaerococcus tetradius	controls_inflammatory	3.50222	0.000464162	bacteria		Anaerococcus octavius	0	3	1
Mobiluncus curtisii	controls_inflammatory	3.22984	0.000464162	bacteria		Lactobacillus iners	10	1	3
Mobiluncus holmesii	controls_inflammatory	3.17297	0.00878898	bacteria
Prevotella jejuni	moderate_severe_endometriosis	2.56459	0.0236589	bacteria
Lactobacillus iners	controls_inflammatory	5.27537	0.0483823	combined kingdom
Prevotella disiens	controls_inflammatory	3.78193	0.0299052	combined kingdom
Anaerococcus tetradius	controls_inflammatory	3.48803	0.000464162	combined kingdom
Prevotella colorans	mild_minimal_endometriosis	3.48821	0.00669721	combined kingdom
Macrolide 65 1751 Branch	controls_inflammatory	4.74784	0.0438585	antimicrobial resistance
Tetracycline 11 2480 Branch	mild_minimal_endometriosis	4.90493	0.0398121	antimicrobial resistance
Tetracycline 43 2485 Branch	moderate_severe_endometriosis	4.81039	0.0314534	antimicrobial resistance
Parabacteroides distasonis GI 32395281	controls_inflammatory	4.42358	0.0495319	virulence
Streptococcus phage phiARI0468-4	controls_inflammatory	3.84851	0.0473613	phages
coenzyme A biosynthesis I	controls_inflammatory	3.82375	0.0155751	Metacyc
peptidoglycan biosynthesis I (meso-diaminopimelate containing)	controls_inflammatory	3.81785	0.0357843	Metacyc
pantothenate and coenzyme A biosynthesis III	controls_inflammatory	3.74454	0.0151611	Metacyc
phosphatidylglycerol biosynthesis II (non-plastidic)	controls_inflammatory	3.18197	0.0206989	Metacyc
phosphatidylglycerol biosynthesis I (plastidic)	controls_inflammatory	3.176	0.0206989	Metacyc
NAD biosynthesis I (from aspartate)	controls_inflammatory	3.04757	0.00899884	Metacyc
flavin biosynthesis I (bacteria and plants)	controls_inflammatory	2.60524	0.00878898	Metacyc
(5Z)-dodec-5-enoate biosynthesis	controls_inflammatory	2.53804	0.0102167	Metacyc
tetrapyrrole biosynthesis I (from glutamate)	controls_inflammatory	2.51414	0.00878898	Metacyc
tetrapyrrole biosynthesis II (from glycine)	controls_inflammatory	2.44342	0.0473613	Metacyc
oleate biosynthesis IV (anaerobic)	controls_inflammatory	2.40284	0.0393663	Metacyc
palmitoleate biosynthesis I (from (5Z)-dodec-5-enoate)	controls_inflammatory	2.38515	0.0393663	Metacyc
formaldehyde assimilation III (dihydroxyacetone cycle)	controls_inflammatory	2.1729	0.0063534	Metacyc
guanosine ribonucleotides de novo biosynthesis	controls_non_inflammatory	4.09556	0.0419193	Metacyc
heme biosynthesis I (aerobic)	controls_non_inflammatory	2.61097	0.035852	Metacyc
superpathway of ornithine degradation	mild_minimal_endometriosis	2.72595	0.00981751	Metacyc
superpathway of purine nucleotides de novo biosynthesis II	moderate_severe_endometriosis	2.9363	0.0397881	Metacyc
superpathway of purine nucleotides de novo biosynthesis I	moderate_severe_endometriosis	2.88412	0.0397881	Metacyc
coenzyme A biosynthesis I	controls_inflammatory	3.82375	0.0155751	GO terms
peptidoglycan biosynthesis I (meso-diaminopimelate containing)	controls_inflammatory	3.81785	0.0357843	GO terms
pantothenate and coenzyme A biosynthesis III	controls_inflammatory	3.74454	0.0151611	GO terms
phosphatidylglycerol biosynthesis II (non-plastidic)	controls_inflammatory	3.18197	0.0206989	GO terms
phosphatidylglycerol biosynthesis I (plastidic)	controls_inflammatory	3.176	0.0206989	GO terms
NAD biosynthesis I (from aspartate)	controls_inflammatory	3.04862	0.00899884	GO terms
flavin biosynthesis I (bacteria and plants)	controls_inflammatory	2.61863	0.00878898	GO terms
(5Z)-dodec-5-enoate biosynthesis	controls_inflammatory	2.52873	0.0102167	GO terms
tetrapyrrole biosynthesis I (from glutamate)	controls_inflammatory	2.50251	0.00878898	GO terms
oleate biosynthesis IV (anaerobic)	controls_inflammatory	2.43173	0.0393663	GO terms
tetrapyrrole biosynthesis II (from glycine)	controls_inflammatory	2.42325	0.0473613	GO terms
palmitoleate biosynthesis I (from (5Z)-dodec-5-enoate)	controls_inflammatory	2.40418	0.0393663	GO terms
formaldehyde assimilation III (dihydroxyacetone cycle)	controls_inflammatory	2.2135	0.0063534	GO terms
guanosine ribonucleotides de novo biosynthesis	controls_non_inflammatory	4.09556	0.0419193	GO terms
heme biosynthesis I (aerobic)	controls_non_inflammatory	2.60585	0.035852	GO terms
superpathway of ornithine degradation	mild_minimal_endometriosis	2.71931	0.00981751	GO terms
superpathway of purine nucleotides de novo biosynthesis II	moderate_severe_endometriosis	2.93555	0.0397881	GO terms
superpathway of purine nucleotides de novo biosynthesis I	moderate_severe_endometriosis	2.89001	0.0397881	GO terms

## Sheet: Table S1C
Table S1C. Specific microbes for endometriosis patients and controls
Joined Kingdom-patient microbes: number of patients	Joint kingdom-control microbes: number of controls		Patient bacteria: number of patients	Control bacteria: number of controls
Anaerococcus vaginalis: 3	*Dill cryptic virus 1: 3		Anaerococcus senegalensis: 7	Mobiluncus curtisii: 3
Alloscardovia omnicolens: 3	Anaerococcus tetradius: 3		Porphyromonas bennonis: 4	Anaerococcus tetradius: 3
Corynebacterium_u_s: 3	Human betaherpesvirus 6B: 2		Facklamia hominis: 4	Gemella asaccharolytica: 2
Ligilactobacillus salivarius: 2	Human betaherpesvirus 6A: 2		Anaerococcus octavius: 4	Schaalia turicensis: 2
Candida albicans: 2	Prevotella ihumii: 2		Anaerococcus marasmi: 3	Mobiluncus holmesii: 2
Clostridium massiliamazoniense: 2	*Barley stripe mosaic virus: 1		Veillonella dispar: 3	Anoxybacillus flavithermus: 1
*Mulberry vein banding virus: 2	Atopobium minutum: 1		Anaerococcus jeddahensis: 3	Prevotella brunnea: 1
Veillonella_u_s: 2	Fusobacterium equinum: 1		Corynebacterium pyruviciproducens: 3	Fusobacterium equinum: 1
Finegoldia_u_s: 2	Centropristis striata polyomavirus 1: 1		Anaerococcus vaginimassiliensis: 3	Atopobium minutum: 1
Peptoniphilus coxii: 2	Anaerosphaera_u_s: 1		Prevotella jejuni: 3	Veillonella montpellierensis: 1
Ureaplasma urealyticum: 2	Alphapapillomavirus 6: 1		Veillonella parvula: 3	Ezakiella peruensis: 1
Facklamia_u_s: 2	Staphylococcus hominis: 1		Peptoniphilus senegalensis: 2	Enterococcus faecalis: 1
Anaerococcus hydrogenalis: 2	Mobiluncus curtisii: 1		Anaerococcus obesiensis: 2	Veillonella semilis: 1
Atopobium massiliense: 1	Peptoniphilus grossensis: 1		Anaerococcus nagyae: 2	Actinotignum timonense: 1
Lactobacillus helveticus: 1	*Rose rosette emaravirus: 1		Megasphaera vaginalis: 2	Tepidiphilus thermophilus: 1
Actinomyces_u_s: 1	Mobiluncus holmesii: 1		Prevotella melaninogenica: 2	Rothia kristinae: 1
Corynebacterium tuberculostearicum: 1	Bifidobacterium bifidum: 1		Parvimonas_u_s: 2	Klebsiella_u_s: 1
*Ageratum conyzoides symptomless alphasatellite: 1	Actinomyces urogenitalis: 1		Peptoniphilus obesi: 2	Pseudomonas aeruginosa: 1
Corynebacterium pseudogenitalium: 1	Olegusella massiliensis: 1		Ureaplasma urealyticum: 2	Atopobium_u_s: 1
Kluyveromyces marxianus: 1	Veillonella montpellierensis: 1		Ligilactobacillus salivarius: 2	Actinotignum sanguinis: 1
Streptococcus gwangjuense: 1	Atopobium_u_s: 1		Lactobacillus kitasatonis: 2	Campylobacter_u_s: 1
Fenollaria timonensis: 1	Clostridiales_u_s: 1		Clostridium thermobutyricum: 1	Gleimia europaea: 1
Actinobaculum massiliense: 1	Sneathia amnii: 1		Mobiluncus mulieris: 1	Bifidobacterium bifidum: 1
Anaerococcus octavius: 1	Ureaplasma_u_s: 1		Bifidobacterium catenulatum: 1	Staphylococcus hominis: 1
Streptococcus pseudopneumoniae: 1	Bacteria_u_s: 1		Staphylococcus borealis: 1	Dermacoccus_u_s: 1
Corynebacterium pyruviciproducens: 1	Staphylococcus_u_s: 1		Corynebacterium otitidis: 1	Streptococcus periodonticum: 1
Mobiluncus mulieris: 1	Anaeroglobus geminatus: 1		Escherichia coli: 1	Dermacoccus nishinomiyaensis: 1
Streptococcus anginosus: 1	Gemella asaccharolytica: 1		Trueperella_u_s: 1	Jonquetella anthropi: 1
Levyella massiliensis: 1	Prevotella bergensis: 1		Micrococcus luteus: 1	Mogibacterium_u_s: 1
Tessaracoccus timonensis: 1	Human gammaherpesvirus 4: 1		Lactobacillus helveticus: 1
Magnaporthe oryzae chrysovirus 1: 1	Coriobacteriaceae_u_s: 1		Veillonella atypica: 1
Megasphaera micronuciformis: 1	Atopobium deltae: 1		Corynebacterium aurimucosum: 1
Lawsonella clevelandensis: 1	Lactobacillus johnsonii: 1		Alterileibacterium massiliense: 1
Bifidobacterium catenulatum: 1	Fusobacterium gonidiaformans: 1		Schaalia odontolytica: 1
Peptococcus niger: 1			Prevotella scopos: 1
Peptoniphilaceae_u_s: 1			Peptoniphilus timonensis: 1
Varibaculum massiliense: 1			Cutibacterium granulosum: 1
Streptococcus pneumoniae: 1			Negativicoccus succinicivorans: 1
Peptoniphilus duerdenii: 1			Peptostreptococcus_u_s: 1
Streptococcus chosunense: 1			Veillonella tobetsuensis: 1
Bifidobacterium longum: 1			Eremococcus coleocola: 1
Anaerococcus prevotii: 1			Arthrobacter bussei: 1
Prevotella jejuni: 1			Actinomyces oris: 1
Sclerotinia sclerotiorum partitivirus S: 1			Streptococcus constellatus: 1
Anaerococcus vaginimassiliensis: 1			Lentibacillus lipolyticus: 1
Brevibacterium_u_s: 1			Peptoniphilus asaccharolyticus: 1
Clostridium thermobutyricum: 1			Corynebacterium simulans: 1
Streptococcus constellatus: 1			Actinotignum_u_s: 1
Campylobacter ureolyticus: 1			Streptococcus infantis: 1
Lactobacillus kitasatonis: 1			Peptoniphilus phoceensis: 1
Candida dubliniensis: 1			Corynebacterium glucuronolyticum: 1
Peptostreptococcus_u_s: 1			Streptococcus oralis: 1
Schaalia odontolytica: 1			Tessaracoccus timonensis: 1
Prevotella melaninogenica: 1			Actinobaculum massiliense: 1
Porphyromonas bennonis: 1			Enhydrobacter aerosaccus: 1
Porphyromonas_u_s: 1			Kallipyga massiliensis: 1
Streptococcus infantis: 1			Slackia_u_s: 1
Streptococcus symci: 1			Peptoniphilus catoniae: 1
			Anaerococcus urinomassiliensis: 1
* plant viruses- these maybe likely contamination			Bifidobacterium adolescentis: 1
			Anaerococcus provencensis: 1
			Megasphaera micronuciformis: 1
			Lactobacillus hominis: 1
			Psychrobacter_u_s: 1
			Cutibacterium namnetense: 1
			Actinomyces viscosus: 1
			Meiothermus silvanus: 1
			Oligella_u_s: 1
			Peptoniphilus rhinitidis: 1

## Sheet: Table S1D
Table S1D. Alpha and beta diversity in clinical cohorts.		only significant correlations shown
Clinical cohorts separated into controls, mild/minimal and moderate/severe endometriosis							Controls subseparated into non inflammatory and these with inflammatory gyn. conditions
							Beta diversity-Bacteria
							Bray-Curtis				metacyc and GO
							Cohorts	Sample Size	Permutations	Statistic	P-value
							controls_inflammatory ↔ mild_minimal_endometriosis	17	999	2.594	0.023
Beta diversity-Fungi
Bray-Curtis				metacyc	GO
Cohorts	Sample Size	Permutations	Statistic	P-value
All	40	999	2.842	0.007	0.013
control ↔ mild_minimal_endometriosis	30	999	2.181	0.045	0.03
control ↔ moderate_severe_endometriosis	29	999	5.27	0.019	0.022
							Beta diversity-Fungi
Jaccard				metacyc	GO		Jaccard				metacyc
Cohorts	Sample Size	Permutations	Statistic	P-value			Cohorts	Sample Size	Permutations	Statistic	P-value
control ↔ moderate_severe_endometriosis	29	999	2.517	0.048	0.03		controls_non_inflammatory ↔ moderate_severe_endometriosis	23	999	1.918	0.046
Alpha diversity-Combined kingdom							Alpha diversity-Combined kingdom
Simpson		metacyc	GO				Simpson		metacyc	GO
Cohorts	Statistic	P-value					Cohorts	Statistic	P-value	P-value
control ↔ moderate_severe_endometriosis	-2.0647	0.039	0.044				controls_inflammatory ↔ moderate_severe_endometriosis	-2.0608	0.039
							mild_minimal_endometriosis ↔ moderate_severe_endometriosis	-2.0421		0.041
							Alpha diversity-Chao1		metacyc	GO
							Cohorts	Statistic	P-value	P-value
							controls_inflammatory ↔ mild_minimal_endometriosis	2.1106	0.035
							controls_non_inflammatory ↔ controls_inflammatory	-2.4119		0.016
							controls_non_inflammatory ↔ moderate_severe_endometriosis	-2.2326		0.026
Alpha diversity-GO							Alpha diversity-GO
Simpson							Simpson
Cohorts	Statistic	P-value					Cohorts	Statistic	P-value
control ↔ moderate_severe_endometriosis	-2.753	0.006					controls_non_inflammatory ↔ moderate_severe_endometriosis	-3.0389	0.002
mild_minimal_endometriosis ↔ moderate_severe_endometriosis	-3.2392	0.001					mild_minimal_endometriosis ↔ moderate_severe_endometriosis	-3.2392	0.001

## Sheet: Table S2A
Table S2A. Exoglycosidase digestion panel for pooled control whole urine N-glycome
	UND					NAN1					ABS					ABS+BTG					ABS+BTG+AMF					ABS+BTG+BKF					ABS+BTG+BKF+GUH (Pro)					ABS+BTG+BKF+GUH (Pro)+JBM					Pooled control sample
	GU	% Area		Glycan		GU	% Area		Glycan		GU	% Area		Glycan		GU	% Area		Glycan		GU	% Area		Glycan		GU	% Area		Glycan		GU	% Area		Glycan		GU	% Area		Glyacn		2AB labelled
																																					42.29	42.29	M1
																																					2.99	3.61	M1B		Summary								% Area
																																					0.62											% Area	Abs
																																					0.68									% Area	% Area	Abs	Btg
																																					3.14	4.54	M2B						% Area	Abs	Abs	Btg	Bkf
																																					0.33					% Area	% Area	% Area	Abs	Btg	Btg	Bkf	Guh
																																				4.03	0.08					Undig	Nan1	Abs	Btg	Amf	Bkf	Guh	Jbm
1	4.29	1.75	1.48	M3		4.3	1.82	1.6	M3		4.3	1.68	1.17	M3		4.3	1.89	1.38	M3		4.3	1.41	1	M3		4.3	2.1	2.1	M3		4.3	14.31	14.31	M3		4.17	0.99				oligomannose including bisects	16.29	16.41	16.04	16.34	16	16.43	37.94	50.44
2	4.51	0.07				4.6	0.18																													4.29	0.6	1.19	M2GalNAc1		hybrid	13.78	13.78	13.77	13.61	13.84	13.28	8.36	7.16
3	4.77	0.86	0.5	M3B		4.77	0.8	0.5	M3B		4.77	0.74	0.51	M3B		4.77	0.83	0.51	M3B		4.77	0.86	0.41	M3B		4.77	0.27	0.27	M3B		4.77	5.57	5	M3B		5.23	1.18				A1	1.06	1.09	1.09	1.29	1.07	1.65	7.38	6.2
			0.7	FM3				0.7	FM3				0.74	FM3				0.83	FM3				0.86	FM3																	FA1	0.95	0.95	0.94	0.74	0.81
4	4.87	0.28	0.4	A1		4.86	0.33	0.43	A1		4.87	0.31	0.43	A1		4.86	0.51	0.48	A1		4.85	0.42	0.35	A1		4.86	0.56	0.56	A1				0.18	A1				0.18	A1		A1B							1.45	0.46
																		0.51	A1GlcA1				0.42	A1GlcA1				0.45	A1GlcA1				0.45	A1GlcA1				0.45	A1GlcA1		FA1B
5	5.01	0.12				5.01	0.1				5.01	0.12				5.02	0.48				5.01	0.35				5.02	0.45				5.14	1.43	1	A1[SO4-2]1				1	A1[SO4-2]1		A2	14.13	14.13	14.16	14.22	14.24	30.23	13.59	11.45
6	5.13	0.2	0.3	M4		5.13	0.2	0.3	M4		5.13	0.22	0.31	M4		5.13	0.31	0.31	M4		5.13	0.28	0.28	M4		5.13	0.32	0.23	M4				0.43	M4							FA2	16.08	16.07	15.97	15.97	16.02
																																									A2B	3.57	3.59	3.6	3.55	3.55	4.21	1
7	5.35	0.1	0.1	FA1		5.48	0.2	0.1	FA1		5.31	0.13	0.09	FA1		5.42	6.86	0.14	FA1		5.42	6.32	0.21	FA1		5.41	6.92				5.49	1.48				5.48	0.12				FA2B	0.89	0.89	0.9	0.7	0.66
8	5.47	0.1									5.48	0.13																0.3	A1GalNAc[SO4-2]1				0.48	A1GalNAc[SO4-2]1				0.12	A1GalNAc[SO4-2]1		A3	9.58	9.57	9.57	9.57	9.65	9.45	2.16
																																									FA3	0.44	0.43	0.41	0.41	0.41
																												1	A2[SO4-2]1												A3B	2.1	2.1	2.1	2.1	2.1	3.48	1.5
			0.1	A2				0.1	A2				0.13	A2				6.62	A2				6.6	A2				7	A2				4	A2							FA3B	1.38	1.38	1.38	1.38	1.38
9	5.63	0.24				5.64	0.23				5.64	0.23	0.1	A1GalNAc1		5.67	0.53	0.1	A1GalNAc1		5.67	0.54	0.1	A1GalNAc1		5.68	0.67	0.14	A1GalNAc1		5.63	0.99	1	A1GalNAc1		5.63	0.21	0.21	A1GalNAc1		A4	7.92	7.92	7.92	8.03	8.42	12.01	3
			0.02	A1G1				0.03	A1G1				0.05	A1G1																			0.99	A1B							FA4	4.32	4.42	4.45	4	4
			0.02	M4A1				0.02	M4A1				0.02	M4A1				0.2	M4A1				0.2	M4A1				0.2	M4A1												A4B	0.1	0.1	0.1	0.1	0.1	3.7	1.47	1.47
			0.3	FA1GalNAc[SO4-2]1				0.3	FA1GalNAc[SO4-2]1				0.3	FA1GalNAc[SO4-2]1				0.3	FA1GalNAc[SO4-2]1				0.3	FA1GalNAc[SO4-2]1																	FA4B	3.6	3.6	3.6	3.6	3.6
10	5.8	0.16	0.01	FM4		5.88	0.69	0.01	FM4		5.88	0.77	0.01	FM4		5.79	0.52	0.01	FM4		5.88	9.48	0.01	FM4		5.79	0.65				5.75	4.61				5.84	0.28				SUM	96.19	96.43	96	95.61	95.85	94.44	77.85	77.18
																																									from summary	96.19	96.43	96	95.61	95.85	94.44	77.85	77.18
																																									Features
11	5.88	0.61	0.3	A2B				0.3	A2B				0.3	A2B		5.88	9.32	3.55	A2B				3.55	A2B		5.88	3.93	3.75	A2B		5.84	2.31	1	A2B							oligomannose	16.29
																																	0.31	A1G[SO4-2]1				0.28	A1G[SO4-2]1		hybrid	13.78
12	5.97	0.4	0.1	FA2		5.97	0.4	0.1	FA2		5.98	0.67	0.1	FA2				1.1	FA2				3.8	FA2																	complex	66.12
								0.3	FA1GalNAc1				0.3	FA1GalNAc1				0.3	FA1GalNAc1				0.3	FA1GalNAc1																	bisects	12.64
			0.1	A3				0.1	A3				0.1	A3				2.1	A3				2.1	A3				2.31	A3				2.16	A3							monoantennary	6.82
																		0.47	A2GalNAc1				0.47	A2GalNAc1		6.03	1.31	1.4	A2GalNAc1		5.93	1.16				5.98	0.46				biantennary	43.64
																		0.18	A2GalNAc1[SO4-2]1				0.18	A2GalNAc1[SO4-2]1				0.18	A2GalNAc1[SO4-2]1												triantennary	13.5
																		1	FA2[SO4-2]1				1	FA2[SO4-2]1							5.98	1.51									tetraantennary	15.94
																																	0.46	A1BGalNAc[SO4-2]1				0.46	A1BGalNAc[SO4-2]1		core fucosylated	29.42
																																									outer arm fucosylated	29.47
13	6.18	2.05	0.66	A2GalNAc2[SO4-2]2		6.18	2.15	0.66	A2GalNAc2[SO4-2]2		6.18	2.34	0.66	A2GalNAc2[SO4-2]2		6.18	2.66	0.66	A2GalNAc2[SO4-2]2		6.18	2.69	0.69	A2GalNAc2[SO4-2]2		6.18	2.15	0.67	A2GalNAc2[SO4-2]2		6.1	0.53	0.67	A2GalNAc2[SO4-2]2		6.34	0.48	0.4	A2GalNAc2[SO4-2]2		total sialylated	53.11
																																									not sialylated	43.08
			3	M5				3	M5				3	M5		6.3	4.86	3	M5		6.29	4.99	3	M5		6.27	4.98	3	M5		6.2	6.25	5.61	M5							alpha2-3	15.76
																		2.1	A3B				2.1	A3B				3.48	A3B				1.5	A3B							alpha2-6	26.57
																																									all linkages	10.78
			0.2	FA2B				0.2	FA2B				0.2	FA2B				0.2	FA2B				0.2	FA2B																	S1	24.15
																		0.41	FA3				0.41	FA3														0.08	M2A1F1G1S1(Ac)1		S2	15.95
																																	0.2	M5B							S3	8.34
																		0.18	FA2GalNAc[SO4-2]1				0.18	FA2GalNAc[SO4-2]1																	S4	4.66
																		0.1	A2G[SO4-2]1				0.1	A2G[SO4-2]1				0.21	A2G[SO4-2]1												more S	0.01
			0.01	A2G1				0.01	A2G1				0.1	A2G1		6.38	0.95				6.38	1.3				6.38	2.56				6.38	2.31									glycolyl	0.12
																																									galactosylated	73.62
																																									G0	22.57
																												0.2	A1G1GlcNAc1												G1	15.23
																		0.19	FM4A1				0.19	FM4A1																	G2	36.14
14	6.47	0.56				6.48	0.62				6.48	0.55				6.48	2				6.48	1.9				6.48	0.98	0.46	A2BGalNAc[SO4-2]1		6.59	4.13	0.31	A1F1GalNAc1		6.49	0.31	0.31	A1F1GalNAc1		G3	15.04
			0.01	FA2GalNAc1				0.01	FA2GalNAc1				0.4	FA2GalNAc1				0.9	FA2GalNAc1				0.9	FA2GalNAc1																	G4	7.21
																												0.26	M4A1G1GlcNAc1												sulfated	4.14
																																									acetylated	10.9
			0.01	FA1G1				0.02	FA1G1				0.05	FA1G1																											polylac	15.39
15	6.56	0.33	0.33	A2B[6]G1		6.56	0.38	0.33	A2B[6]G1		6.56	0.51	0.33	A2B[6]G1		6.57	2.03				6.57	1.82				6.56	2.28									6.56	0.16				GalNAc	11.51
																		1.38	FA3B				1.38	FA3B
																												0.2	A2GalNAc2				0.16	A2GalNAc2				0.16	A2GalNAc2
			0.01	M4A1G1				0.15	M4A1G1				0.18	M4A1G1
16	6.7	0.61				6.69	0.68				6.67	1.07				6.69	2.75	1.44	A4		6.69	3.6	3.6	A4		6.69	3.04	5	A4				3	A4		6.67	0.43
													0.51	A1GlcA1G2																			0.4	A2F1GalNAc1
													0.47	A2G1GalNAc1
			0.08	FA2G1				0.08	FA2G1				0.09	FA2G1
																		2.16	M5A1				2.16	M5A1				2.11	M5A1				0.43	A1G1S(1Ac)1				0.43	A1G1S(1Ac)1
17	6.83	0.64				6.83	0.66				6.83	0.95				6.83	1.85	0.2	M5A1B		6.82	2.16	0.2	M5A1B		6.83	2.11	0.2	M5A1B		6.84	1.05				6.85	0.36
			0.54	A2B[3]G1				0.56	A2B[3]G1				0.77	A2B[3]G1
																		0.2	FA1G1GlcNAc1				0.2	FA1G1GlcNAc1
																		0.26	FM4A1G1GlcNAc1				0.26	FM4A1G1GlcNAc1									1.06	M4A1G[SO4-2]1				1.06	M4A1G[SO4-2]1
								0.18	A2G1GalNAc1[SO4-2]1				0.18	A2G1GalNAc1[SO4-2]1				0.11	A3G[SO4-2]1				0.11	A3G[SO4-2]1				0.11	A3G[SO4-2]1
			0.1	A1GalNAc1S(6)1				0.1	A1GalNAc1S(6)1									0.1	FA2G[SO4-2]1				0.1	FA2G[SO4-2]1
18	6.95	0.97				6.93	1.65				6.96	2.51				6.96	4.4	0.1	A4B		6.96	4.02	0.1	A4B		6.96	2.65	3.7	A4B		6.97	2.21	1.47	A4B		6.97	1.47	1.47	A4B
			0.01	FA2G1GalNAc[SO4-2]1				0.1	FA2G1GalNAc[SO4-2]1				0.18	FA2G1GalNAc[SO4-2]1
																		0.5	FA2BGalNAc[SO4-2]1				0.46	FA2BGalNAc[SO4-2]1
			0.05	FA2B[6]G1				0.05	FA2BG[6]1				0.05	FA2BG[6]1
			0.01	FA2GalNAc2				0.01	FA2GalNAc2				0.2	FA2GalNAc2				0.2	FA2GalNAc2				0.2	FA2GalNAc2
			0.01	A1G1Sg1S(3)1
19	7.08	3.74	5.5	M6 D1 or D2		7.08	3.67	5.5	M6 D1 or D2		7.08	3.67	5.5	M6 D1 or D2		7.08	5.63	5.5	M6 D1 or D2		7.08	5.95	5.5	M6 D1 or D2		7.08	5.52	5.52	M6 D1 or D2		7.08	5.42	6.16	M6 D1 or D2
																		4	FA4				4	FA4
																		1	A3G1GlcNAc1				1	A3G1GlcNAc1				1	A3G1GlcNAc1
								0.1	A2G2[SO4-2]1				0.1	A2G2[SO4-2]1
																		0.43	A2G1S1(Ac)1				0.43	A2G1S1(Ac)1				0.43	A2G1S1(Ac)1
			0.01	FA2B[3]G1				0.01	FA2BG[3]1				0.05	FA2BG[3]1
			0.01	A1[6]G1S(6)1				0.01	A1[6]G1S(6)1
			0.01	A2G2				0.2	A2G2				6.4	A2G2
20	7.19	0.84	0.3	FA1GalNAc1S(3)1		7.19	1.76				7.19	9.66				7.19	1.15				7.19	2.05				7.19	2.69	0.6	A2F1G1		7.19	2.49				7.19	6.03
			0.01	FA1[6]G1S(3)1
																		0.33	A4F1GalNAc1				0.31	A4F1GalNAc1				0.31	A4F1GalNAc1
																		3.6	FA4B				3.6	FA4B
			0.11	FA3G1				0.11	FA3G1				0.11	FA3G1
			0.01	A1[3]G1S(6)1				0.01	A1[3]G1S(6)1
																7.25	0.54											0.01	A2G1G[SO4-2]1GlcNAc1
								0.1	FA2G1GalNAc1				0.5	FA2G1GalNAc1
			0.09	FM4A1G1				0.09	FM4A1G1				0.19	FM4A1G1
21	7.37	0.79	0.51	A1GlcA1G2S(6)1		7.37	0.74	0.51	A1GlcA1G2S(6)1		7.36	1.48				7.34	2.53				7.34	2.64				7.34	2.98				7.37	3.5				7.36	0.9
			0.01	A2BG2				0.01	A2BG2				2.2	A2BG2														2.5	A2F1G1GalNAc1				2.5	A2F1G1GalNAc1				2.5	A2F1G1GalNAc1
			1.9	A3G2				1.9	A3G2				1.9	A3G2														3	A2F1GalNAc2				3.5	A2F1GalNAc2				3.5	A2F1GalNAc2
22	7.6	1.11	0.01	M5A1G1		7.6	3.78	0.01	M5A1G1		7.6	8.21	2.16	M5A1G1		7.5	2.54				7.49	1.9				7.5	1.61	0.6	M6A2		7.59	2.36				7.6	5
								0.2	M5A1BG1				0.2	M5A1BG1														2	A2F1G1GalNAc1				2.36	A2F1G1GalNAc1				2.36	A2F1G1GalNAc1
																		2.53	FA2F1G1
			0.09	A2G1GalNAc1[SO4-2]1S(3)1
			0.14	M4A1G1S(3)1
			0.1	FA1G1Lac1				0.1	FA1G1Lac1				0.2	FA1G1Lac1
								0.26	FM4A1G1Lac1				0.26	FM4A1G1Lac1
			0.1	FA2G2				0.3	FA2G2				0.91	FA2G2		7.59	0.71				7.6	1.17				7.59	1.29
																		0.29	M5A2B				0.29	M5A2B				0.29	M5A2B
																		1	M4A2F1G[SO4-2]1				1	M4A2F1G[SO4-2]1				1	M4A2F1G[SO4-2]1
								0.25	FA2BG1GalNAc[SO4-2]1				0.5	FA2BG1GalNAc[SO4-2]1
			0.06	A2[6]G1S(6)1				0.06	A2[6]G1S(6)1
23	7.74	1.5	0.23	A2G2S(Ac)1		7.75	1.43	0.23	A2G2S(Ac)1		7.75	2.55	0.43	A2G2S(Ac)1		7.69	4.33				7.69	4.5				7.69	4.71				7.72	2.89				7.75	1.49
			0.2	M5A1BG1S(3)1
													1	FA2[SO4-2]1G2
			0.02	FA1[3]G1S(6)1				0.02	FA1[3]G1S(6)1
																		2.5	FA2F1G1GalNAc1				2.5	FA2F1G1GalNAc1
								0.05	FA2G2[SO4-2]1				0.1	FA2G2[SO4-2]1
																		0.01	FA2G1G[SO4-2]1GlcNAc1				0.01	FA2G1G[SO4-2]1GlcNAc1
			0.01	FA1[6]G1S(6)1				0.01	FA1[6]G1S(6)1
			3	FA2F1GalNAc2				3	FA2F1GalNAc2				3	FA2F1GalNAc2				3	FA2F1GalNAc2				3	FA2F1GalNAc2
																		0.6	FM6A2				0.6	FM6A2
			0.01	FA2G1S(3)1
			0.03	A2[3]G1S(6)1				0.03	A2[3]G1S(6)1							7.82	1.41				7.82	1.29
			0.39	FA2GalNAc1S(6)1				0.39	FA2GalNAc1S(6)1
			0.01	M4A1G1Sg1S(6)1				0.01	M4A1G1Sg1S(6)1
			0.01	FA2BG2				0.06	FA2BG2				0.1	FA2BG2
24	7.93	2.83	0.09	FA2G1GalNAc[SO4-2]1S(3)1		7.93	2.56				7.94	2.27				7.93	2.84	1.41	FA2F1G1GalNAc1		7.93	3.05	1.29	FA2F1G1GalNAc1		7.93	3.15				7.93	3.26				7.96	0.34
																												2.71	A2F1G1GlcNAc1
			2.8	M7				2.8	M7				2.8	M7				2.8	M7				3.05	M7				3.15	M7				4.26	M7
								0.47	A2G1GalNAc1S(6)1
			0.02	M4A1G1S(6)1				0.02	M4A1G1S(6)1
			0.09	A2G1GalNAc[SO4-2]1S(3)1
			0.19	A2G2S(3)1
																		0.04	A4F1G1
			0.26	FM4A1G1Lac1S(3)1
			0.2	A2B[3]G1S(6)1				0.2	A2B[3]G1S(6)1
			0.1	A2G2[SO4-2]1S(3)1
			0.01	FA3G2				0.01	FA3G2				0.01	FA3G2
			0.01	FA2G1S(6)1				0.01	FA2G1S(6)1
25	8.08	1.82	0.09	FA2GalNAc2S(6)1		8.08	2.2	0.09	FA2GalNAc2S(6)1		8.09	1.24				8.11	3.26	2.74	FA2F1G1GlcNAc1		8.11	1.74	2.74	FA2F1G1GlcNAc1		8.11	1.87				8.11	1.48				8.1	0.65
								1	M4A2F1G1G[SO4-2]1				1	M4A2F1G1G[SO4-2]1
			0.25	FA2BG1GalNAc[SO4-2]1S(3)1
			0.1	FA2F1G2				1.1	FA2F1G2		8.18	0.88	2.53	FA2F1G2							8.18	1.65				8.19	1.72				8.39	2.46				8.18	0.46
													0.01	FA2G2[SO4-2]1Lac1
			0.04	FA2G1GalNAc[SO4-2]1S(6)1				0.04	FA2G1GalNAc[SO4-2]1S(6)1									1.2	M7A2				1.2	M7A2				1.2	M7A2
26	8.36	3.41	0.05	FA2G2[SO4-2]1S(3)1		8.37	5.91				8.31	0.63				8.31	0.93				8.3	0.9				8.3	0.95									8.41	2.53
			0.3	M5A2BG1				0.3	M5A2BG1				0.29	M5A2BG1
			0.01	A3G3				0.02	A3G3				0.1	A3G3
			0.1	FA2G2S[3]1														1.73	A2F2G1GlcNAc2				1.73	A2F2G1GlcNAc2				1.95	A2F2G1GlcNAc2
			0.1	FA2G1GalNAc1S(6)1				0.1	FA2G1GalNAc1S(6)1
								0.01	FA4G2				0.42	FA4G2
								0.6	FM6A2G2				0.6	FM6A2G2
			0.25	FA2BG1GalNAc[SO4-2]1S(6)1				0.25	FA2BG1GalNAc[SO4-2]1S(6)1		8.41	3.77				8.38	0.74				8.38	0.73				8.47	1.92
			0.04	FA2G1GalNAc[SO4-2]1S(6)1				0.04	FA2G1GalNAc[SO4-2]1S(6)1																													2.53	A2(Ac)1F2G2(Ac)2
			0.04	FA2BG1S(6)1				0.04	FA2BG1S(6)1
			4.2	A2G2S(6)1				4.2	A2G2S(6)1
																		1.9	A3G2GlcNAc2				1.9	A3G2GlcNAc2				1.92	A3G2GlcNAc2
			2.5	FA2F1G2GalNAc1				2.5	FA2F1G2GalNAc1				2.5	FA2F1G2GalNAc1
								0.06	A3G3[SO4-2]1				0.11	A3G3[SO4-2]1
			0.1	FM4A1G1Sg1S(6)1				0.1	FM4A1G1Sg1S(6)1
			0.1	A3BG3				1.1	A3BG3				2.1	A3BG3		8.48	1.11														8.5	1.07				8.51	1.07
27	8.49	1.15	0.47	A2G1GalNAc1S(3,6)2		8.51	1.4				8.52	1.91				8.54	1.02				8.54	1.33				8.54	2.59
			1	M4A2F1G2[SO4-2]1S(3)1																								2	A2F2G2GlcNAc2
			0.1	A2BG2S(6)1				0.1	A2BG2S(6)1
			1.41	FA2F1G2GalNAc1				1.41	FA2F1G2GalNAc1				1.41	FA2F1G2GalNAc1
28	8.63	0.6	0.6	FA4G3		8.63	0.7	0.7	FA4G3		8.69	0.73	0.73	FA4G3		8.64	1.83	1.83	A3G2GlcNAc2		8.63	1.91	1.91	A3G2GlcNAc2		8.72	0.87	1.48	A3G2GlcNAc2		8.7	2.22				8.68	0.37
29	8.79	3.66				8.79	5.97				8.79	4.21				8.84	1.43				8.83	1.32				8.84	1.67				8.84	1.96				8.79	2.33
			0.1	FA2G2S(6)1				0.4	FA2G2S(6)1
			0.1	FA1G1Lac1S(6)1				0.1	FA1G1Lac1S(6)1
								0.23	FA3G3				0.29	FA3G3
													1	A3G2Lac1
			1.43	M8				1.43	M8				1.43	M8				1.43	M8				1.32	M8				1.67	M8				1.48	M8
			2.15	M5A1G1S(6)1				2.15	M5A1G1S(6)1
30	8.93	0.34	0.2	A2G2S(6)1S(Ac)1		8.99	2.05	0.2	A2G2S(6)1S(Ac)1		8.98	1.82				9.05	2.61				8.98	1.52				8.99	3.08				9.02	1.25				8.98	0.99
								0.2	FA3BG3				1.38	FA3BG3																			1.25	A1G1S(Ac)1				1.25	A1G1S(Ac)1
			1.2	M7A2G2				1.2	M7A2G2				1.2	M7A2G2				1.15	A4G2GlcNAc2				1.52	A4G2GlcNAc2				1.25	A4G2GlcNAc2
			0.6	FM6A2G2S(3)1
31	9.02	1.04	0.1	FA4G3				0.1	FA4G3				0.1	FA4G3							9.06	2.03									9.1	1.32				9.11	0.99
			1.8	M4A2(Ac)1F2G2(Ac)2				1.8	M4A2(Ac)1F2G2(Ac)2				1.8	M4A2(Ac)1F2G2(Ac)2				1.8	M4A2(Ac)1F2G2(Ac)2				2.03	M4A2(Ac)1F2G2(Ac)2				1.83	M4A2(Ac)1F2G2(Ac)2				1.32	M4A2(Ac)1F2G2(Ac)2
			0.01	FA2G2[SO4-2]1S(6)1				0.01	FA2G2[SO4-2]1S(6)1
			0.01	FA2BG2S(6)1				0.02	FA2BG2S(6)1
			0.06	A3G3[SO4-2]1S(3)1
32	9.14	4.47	0.1	FA2G2S(3)2		9.1	0.63				9.11	1.83				9.2	0.86
								0.33	A4F1G3GalNAc1				0.33	A4F1G3GalNAc1
			0.05	FA2G1GalNAc1S(3)2
			0.01	A4BG3		9.14	0.75	0.01	A4BG3				0.05	A4BG3
			1	A3BG3S(3)1																						9.35	2.36				9.28	0.91				9.29	0.52
			0.05	FA2BG2S(3)2
			1	A2G2S(6)2				1	A2G2S(6)2
			0.1	FA2GalNAc2S(6)2		9.29	1.07	0.1	FA2GalNAc2S(6)2		9.29	1.07				9.43	2.74				9.35	1.49
			1.07	M4A2(Ac)1F2G2(Ac)2				1.07	M4A2(Ac)1F2G2(Ac)2				1.07	M4A2(Ac)1F2G2(Ac)2				0.91	M4A2(Ac)1F2G2(Ac)2				0.91	M4A2(Ac)1F2G2(Ac)2				0.91	M4A2(Ac)1F2G2(Ac)2				0.91	M4A2(Ac)1F2G2(Ac)2
33	9.44	1.2				9.43	1.85				9.43	2.03
			0.21	FA3G3S(3)1																	9.43	1.14				9.43	1.35				9.55	2.43				9.43	1.06
			0.57	M9				0.57	M9				0.57	M9				0.57	M9				0.57	M9				0.49	M9				0.49	M9
			0.5	A2G1S(Ac)1				0.5	A2G1S(Ac)1				0.5	A2G1S(Ac)1				0.57	A2G1S(Ac)1				0.57	A2G1S(Ac)1				0.86	A2G1S(Ac)1
			0.05	A3G3[SO4-2]1S(6)1				0.05	A3G3[SO4-2]1S(6)1
34	9.62	9.4	0.1	A4G4		9.54	2.03	0.63	A4G4		9.54	1.93	1.44	A4G4		9.54	1.46				9.54	1.47				9.54	1.51									9.55	0.88
			0.05	FA2G1GalNAc1S(3)2
			0.3	FA2G1GalNAc1S(6)2				0.3	FA2G1GalNAc1S(6)2
													3.6	FA4BG3
																		1.46	A2F3G2GlcNAc2				1.47	A2F3G2GlcNAc2				1.51	A2F3G2GlcNAc2
								1	A3G2Lac1S(6)1
			0.3	FA2G2S(3,6)2
			1	A2G2S(6)2				1	A2G2S(6)2
			1	FA2F1G2S(3)1
								1.73	A2F2G1Lac2				1.73	A2F2G1Lac2
													0.3	FA2G1S(Ac)1				0.3	FA2G1S(Ac)1				0.3	FA2G1S(Ac)1
			1.53	FA2F1G2S(6)1				1.53	FA2F1G2S(6)1
						9.63	5.78				9.82	6.22				9.78	2.73				9.78	2.86				9.83	3.18				9.83	2.4				9.82	3.57
35	9.87	2.1	3	M4A2(Ac)1F2G2(Ac)2		9.82	3.29	3	M4A2(Ac)1F2G2(Ac)2				3	M4A2(Ac)1F2G2(Ac)2				3	M4A2(Ac)1F2G2(Ac)2				3	M4A2(Ac)1F2G2(Ac)2				3.18	M4A2(Ac)1F2G2(Ac)2				3.57	M4A2(Ac)1F2G2(Ac)2				3.57	M4A2(Ac)1F2G2(Ac)2
			0.01	FA2BG2S(3,6)2
			0.01	FA3G2S(3)2
			0.01	FA3G3S(3)1
						9.91	2.7
																																				10.06	0.33
36	10.04	2.83	1.15	A4G2Lac2		10.04	2.05	1.15	A4G2Lac2		10.05	0.68	1.15	A4G2Lac2		10.22	2.2	2.63	A3G3GlcNAc3		10.2	1.37	2.63	A3G3GlcNAc3		10.18	2.63	2.63	A3G3GlcNAc3		10.17	0.95				10.17	4.45
			2.09	A2BG2S(6)2				2.09	A2BG2S(6)2
			0.01	FA3G2S(6)2				0.01	FA3G2S(6)2
			0.01	A3G3S(3)2
													2.74	FA2F1G2Lac1
								0.1	FA4G4				3.2	FA4G4
37	10.22	2.01	0.04	FA2G2[SO4-2]1S(6)2		10.17	7.28	0.04	FA2G2[SO4-2]1S(6)2		10.17	7.68
			1.73	A2F2G1Lac2S(3)1
			0.21	FA2G2S(6)2				0.21	FA2G2S(6)2
			0.01	FA3G3S[6]1				0.03	FA3G3S[6]1
			0.3	FA2G1S(6)1S(Ac)1				0.3	FA2G1S(6)1S(Ac)1																						10.27	1.37
38	10.31	1.59	0.05	A4BG4				0.05	A4BG4				0.05	A4BG4							10.31	0.99
								1.46	A2F3G2Lac1GlcNAc1				1.46	A2F3G2Lac1GlcNAc1
			0.01	FA2BG2S(6)2				0.01	FA2BG2S(6)2
39	10.45	0.71	1.9	A3G3Lac2		10.76	3.91	1.9	A3G3Lac2		10.55	0.56	1.9	A3G3Lac2		10.45	0.7				10.44	0.61				10.45	0.91
			0.01	FA3G3S(3)2																											10.62	1.68				10.71	1.43
								0.04	A4F1G4				0.04	A4F1G4
40	10.69	3.44									10.64	1.07
			0.01	A3G3S(6)2				0.01	A3G3S(6)2							10.63	2.17				10.63	2.05				10.62	2.35
			0.01	FA2G2[SO4-2]1Lac1S)(6)2				0.01	FA2G2[SO4-2]1Lac1S)(6)2
			1	FA2[SO4-2]1G2S(6)2				1	FA2[SO4-2]1G2S(6)2
											10.71	1.36
41	11.03	2.54	1.46	A2F3G2Lac1GlcNAc1S(3)1		10.9	1.35				11	2.09				11.01	2.48				11.01	1.58				11.01	2.86				11.01	1.97	1.97	A1G1S1S(Ac)1		11	1.07	1.97	A1G1S1S(Ac)1
			0.03	A3G3Lac2				0.83	A3G3Lac2				1.83	A3G3Lac2
			1	A3BG3S(6)2				1	A3BG3S(6)2									0.48	A4F1GalNAc1G1GlcNAc1				0.4	A4F1GalNAc1G1GlcNAc1				0.4	A4F1GalNAc1G1GlcNAc1
													2.63	A3G3Lac2GlcNAc1
			1	A3G2Lac1S(3,6)2
			0.02	FA3G3S(6)2				0.02	FA3G3S(6)2
			0.01	A3G3S(6)3				0.01	A3G3S(6)3
								0.35	FA4G4S(6)1																											11.1	0.66
42	11.12	2.16				11.09	3.24	2	A4F4G1		11.1	1.23	2	A4F4G1				2	A4F4G1		11.2	0.76						2.46	A4F4G1
			0.2	FA3BG3S(3)2
			0.8	A3G3Lac2S(3)1
			2	A2G1S1S(Ac)1				2	A2G1S1S(Ac)1				2	A2G1S1S(Ac)1				2	A2G1S1S(Ac)1				2	A2G1S1S(Ac)1				2	A2G1S1S(Ac)1
			0.02	FA3G3S(3)3		11.23	2.8				11.21	1.67																			11.22	0.72				11.21	0.9
								3.6	FA4BG3S(6,6)2
43	11.45	2.3				11.44	1.99				11.41	1.17				11.4	2.13	2.59	A4F1G3GlcNAc3		11.4	1.31	2.59	A4F1G3GlcNAc3		11.39	2.59	2.59	A4F1G3GlcNAc3		11.37	0.72				11.41	0.64
			2.63	A3G3Lac2GlcNAc1				2.63	A3G3Lac2GlcNAc1
			0.01	A3G3S(6)3				0.01	A3G3S(6)3																						11.61	1.46				11.51	1.08
											11.5	1.19									11.86	1.89
44	11.54	2.09	1	FA3BG3S(6)3		11.59	0.71	1	FA3BG3S(6)3		11.6	0.78														11.86	1.23				11.86	0.63				11.86	0.41
			1	A3G3Lac2S(6)1				1	A3G3Lac2S(6)1
			0.02	FA3G3S(6)3 /FA3G3S(3,3,6)3				0.02	FA3G3S(6)3
			0.01	A3G3S(6)3				0.01	A3G3S(6)3
45	11.8	1.7	0.04	A4BG3S(6,6,6,8)4		11.8	1.23	0.04	A4BG3S(6,6,6,8)4		11.82	1.06				11.85	1.04
			0.18	FA3BG3S(6)3				0.18	FA3BG3S(6)3
													1.8	M11A1F1G1S1(Ac)1				1.8	M11A1F1G1S1(Ac)1				1.8	M11A1F1G1S1(Ac)1				1.5	M11A1F1G1S1(Ac)1				1.5	M11A1F1G1S1(Ac)1				1.26	M11A1F1G1S1(Ac)1
46	11.88	2				12.09	3.72				12.1	2.48				12.1	1.15				12.11	0.93				12.1	1.23				12.11	1.08				12.1	0.85
			0.23	A4G4S(3)3
			0.33	A4F1G3GalNAc1S(3)4
								2.48	A4F1G4GlcNAc3				2.48	A4F1G4GlcNAc3
47	12.12	4.71	0.01	A3G3S(3)4
			3.6	FA4BG3S(3,6,6)3
			0.1	FA4G4S(3)3
			1	FA2F1G2Lac1S(6,6,8)3				1	FA2F1G2Lac1S(6,6,8)3
			0.02	A3G3S(6)4				0.02	A3G3S(6)4
48	12.55	4.54	1.74	FA2F1G2Lac1S(6,6,8)3		12.33	0.82	1.74	FA2F1G2Lac1S(6,6,8)3		12.4	1.76				12.4	1.17				12.4	1.1				12.4	1.23				12.4	1.02				12.4	0.86
			0.01	A3G3S(6,6,6,8)4				0.01	A3G3S(6,6,6,8)4
			0.2	A4G4S(3)4
						12.45	0.57
49	12.78	4.55	0.01	A3G3S(6,6,6,8,8)5		12.71	1.28	0.01	A3G3S(6,6,6,8,8)5		12.63	1.57				12.63	0.85				12.64	0.86				12.64	0.9				12.64	0.81				12.63	0.64
			0.35	FA4G4S(3,3,3,6)4
50	13.06	2.31	2.75	FA4G4S(6)4		12.99	3.02	2.75	FA4G4S(6)4		12.99	1.08				12.98	0.4				12.96	0.19				12.97	0.5				12.98	0.17				12.99	0.14
			0.04	A4F1G4S(3)4
			0.01	A4F1GalNAc1G2Lac1				0.01	A4F1GalNAc1G2Lac1				0.48	A4F1GalNAc1G2Lac1
51	13.18	1.85	0.1	A4G4S(3)4							13.23	1.57				13.23	0.36				13.23	0.21				13.22	0.42				13.22	0.15				13.2	0.17
			0.81	A4G4S(6)4				0.81	A4G4S(6)4
52	13.32	1.07
			2	A4F4G1S(3)2
53	13.58	1.83				13.46	0.39									13.49	0.16									13.5	0.21
			2.48	A4F1G4GlcNAc3S(3)1		13.61	0.56									13.67	0.06
54	13.81	2	0.47	A4F1GalNAc1G2Lac1S(6)2		13.82	1.16	0.47	A4F1GalNAc1G2Lac1S(6)2		13.74	0.57
55	14.02	0.86	1.8	M11A1F1G1S(6)1S(Ac)1		14.03	1.1	1.8	M11A1F1G1S(6)1S(Ac)1		14.08	0.7
56	14.18	0.76	0.01	FA4G2S(3)3
57	14.73	1.04	0.41	FA4G2S(6)3		14.61	0.24	0.41	FA4G2S(6)3
						14.83	0.47				14.85	0.41
58	22,35 min	0.6				_	0.31
59	22,98 min	0.33					0.42					0.29
60	23,54 min	0.14
		100.01	96.19				99.98	96.43				100.01	96				100.02	95.61				98.63	95.85				100.01	94.44				100	77.85				99.99	77.18

## Sheet: Table S2B
Table S2B. LC-MS data for pooled control whole urine N-glycome
Pooled control sample
Peak number	GU	Measured (m/z)	Retention time 2AB	Base peak	Theoretical mass (m/z)	Error (ppm)	Ion	Assignment	Monosaccharide composition	Monoisotopic mass
1	4.29	1029.39	3.32	3.33	1029.39	0.58287	[M-H]-1	M3	HexNAc2Hex3	1030.4		2AB labelled
2	4.51
3	4.77	1175.45	4.15	4.17	1175.45	0.255222	[M-H]-1	FM3	Hex3HexNAc2dHex1	1176.45
4	4.87	615.731	4.34	4.39	1232.47		[M-H]-1	M3B/A1	Hex3HexNAc3	1233.48
5	5.01				615.731	1.13686	[M-2H]-2
6	5.13	1191.45	4.94	5	1191.44	2.60189	[M-H]-1	M4	HexNAc2Hex4	1192.45
7	5.35	1378.53	5.32	5.43	1378.53	0.943036	[M-H]-1	FA1	Hex3HexNAc3dHex1	1379.53
8	5.47	717.272	5.6	5.65	717.27	2.23068	[M-2H]-2	A2	HexNAc4Hex3	1436.56
9	5.63	696.758	6.27	6.39	696.757	0.861132	[M-2H]-2	A1G1	Hex4HexNAc3	1395.53
		696.758	6.27	6.39	696.757	0.861132	[M-2H]-2	M4A1	Hex4HexNAc3	1395.53
		830.278	6.45	6.47	830.278	0.843091	[M-2H]-2	FA1GalNAc[SO4-2]1	Hex3HexNAc4S1dHex1	1662.57
10	5.8	668.248	6.45	6.53	668.246	1.94539	[M-2H]-2	FM4	Hex4HexNAc2dHex1	1338.51
11	5.88	818.812	6.79	6.77	818.81	2.5647	[M-2H]-2	A2B/A3	Hex3HexNAc5	1639.63
12	5.97	790.301	6.79	6.82	790.299	2.40415	[M-2H]-2	FA2	Hex3HexNAc4dHex1	1582.61
13	6.18	1000.31	7.67	7.64	1000.31	1.49954	[M-2H]-2	A2GalNAc2[SO4-2]2	Hex3HexNAc6Sul2	2002.63
		676.245	7.67	7.74	676.244	1.03513	[M-2H]-2	M5	HexNAc2Hex5	1354.5
		891.841	8.02	8.04	891.839	1.79405	[M-2H]-2	FA2B/FA2GalNAc1	Hex3HexNAc5dHex1	1785.69
		798.298	8.02	8.04	798.297	1.37793	[M-2H]-2	A2G1	Hex4HexNAc4	1598.61
14	6.47	769.788	8.7	8.77	769.786	2.46822	[M-2H]-2	FA1G1	Hex4HexNAc3dHex1	1541.59
15	6.56	899.837	9.1	9.13	899.837	0.88905	[M-2H]-2	A2BG1	Hex4HexNAc5	1801.69
		777.785	9.1	9.32	777.784	1.54285	[M-2H]-2	M4A1G1	Hex5HexNAc3	1557.58
16	6.7	871.327	9.37	9.42	871.326	1.37721	[M-2H]-2	FA2G1	Hex4HexNAc4dHex1	1744.67
17	6.83	899.84	9.8	10.01	899.837	4.22299	[M-2H]-2	A2BG1	Hex4HexNAc5	1801.69
		862.821	9.8	10.01	862.818	3.12928	[M-2H]-2	A1GalNAc1S1	Hex3HexNAc4NeuAc1	1727.65
18	6.95	1012.85	10.45	10.39	1012.84	1.38225	[M-2H]-2	FA2G1GalNAc[SO4-2]1	Hex4HexNAc5Sul1dHex	2027.7
		972.867	10.45	10.47	972.865	1.23347	[M-2H]-2	FA2BG1	Hex4HexNAc5dHex1	1947.75
		993.38	10.45	10.47	993.379	1.00667	[M-2H]-2	FA2GalNAc2	Hex3HexNAc6dHex1	1988.77
		995.869	10.45	10.47	995.85	19.4808	[M-2H]-2	A1G1Sg1S1	Hex4HexNAc3NeuAc1NeuGc1	1993.71
19	7.08	757.27	10.79	10.82	757.27	0.132053	[M-2H]-2	M6 D1 or D2	Hex6HexNAc2	1516.56
		972.866	10.79	10.91	972.865	0.513946	[M-2H]-2	FA2BG1	Hex4HexNAc5dHex1	1947.75
		842.306	10.79	10.97	842.305	1.66211	[M-2H]-2	A1G1S1	Hex4HexNAc3NeuAc1	1686.62
		879.326	10.79	11.24	879.323	2.95682	[M-2H]-2	A2G2	Hex5HexNAc4	1760.66
20	7.19	915.336	11.27	11.42	935.847	3.52622	[M-2H]-2	FA1GalNAc1S1	Hex3HexNAc4NeuAc1dHex1	1873.71
		935.85	11.27	11.44	915.334	2.94974	[M-2H]-2	FA1G1S1	Hex4HexNAc3NeuAc1dHex1	1832.68
		972.867	11.27	11.44	972.865	1.54184	[M-2H]-2	FA3G1	Hex4HexNAc5dHex1	1947.75
		842.306	11.27	11.51	842.305	1.66211	[M-2H]-2	A1G1S1	Hex4HexNAc3NeuAc1	1686.62
21	7.37	850.813	11.84	11.92	850.812	0.117535	[M-2H]-2	FM4A1G1	Hex5HexNAc3dHex1	1703.64
		1003.87	12.12	12.06	1003.87	1.29499	[M-2H]-2	A1GlcN1G2S1	Hex5HexA1HexNAc3NeuAc1	2009.75
		980.864	12.12	12.13	980.863	1.22341	[M-2H]-2	A2BG2/A3G2	Hex5HexNAc5	1963.74
22	7.6	858.812	12.77	12.72	858.81	1.86304	[M-2H]-2	M5A1G1	Hex6HexNAc3	1719.63
		1085.37	12.77	12.72	1085.36	2.85619	[M-2H]-2	A2G1GalNAc1[SO4-2]1S1	Hex4HexNAc5S1NeuAc1	2172.74
		923.335	12.77	12.75	923.331	4.11553	[M-2H]-2	M4A1G1S1	Hex5HexNAc3NeuAc1	1848.68
		1905.71	12.77	12.81	1905.71	0.157422	[M-H]-1	FA1G1Lac1/FA2G2	Hex5HexNAc5dHex1	1906.72
		952.354	12.77	12.81	952.352	2.20507	[M-2H]-2
		943.846	12.77	12.83	943.845	1.90709	[M-2H]-2	A2G1S1	Hex4HexNAc4NeuAc1	1889.7
23	7.74	1045.9	13.19	13.12	1045.88	18.4534	[M-2H]-2	A2G2S(Ac)1	Ac1Hex5HexNAc4NeuAc1	2093.8
		1105.88	13.19	13.12	1105.9	18.1753	[M-2H]-2	M5A1BG1S1	Hex6HexNAc4NeuAc1	2213.81
		915.335	13.19	13.15	915.334	1.85725	[M-2H]-2	FA1G1S1	Hex4HexNAc3NeuAc1dHex1	1832.68
		1066.41	13.19	13.18	1066.41	2.62564	[M-2H]-2	FA2F1GalNAc2	Hex3HexNAc6dHex2	2134.83
		1016.88	13.19	13.21	1016.87	2.85188	[M-2H]-2	FA2G1S1	Hex4HexNAc4NeuAc1	2035.76
		943.845	13.19	13.24	943.845	0.741648	[M-2H]-2	A2G1S1	Hex4HexNAc4NeuAc1	1889.7
		1037.39	13.19	13.28	1037.39	2.69909	[M-2H]-2	FA2GalNAc1S1	Hex3HexNAc5NeuAc1dHex1	2076.79
		1076.9	13.59	13.5	1076.88	19.8723	[M-2H]-2	M4A1G1Sg1S1	Hex5HexNAc3NeuAc1NeuGc1	2155.77
		1053.89	13.59	13.63	1053.89	1.51818	[M-2H]-2	FA2BG2	Hex5HexNAc5dHex1	2109.8
24	7.93	1158.39	14.27	14.01	1158.39	2.50347	[M-2H]-2	FA2G1GalNAc[SO4-2]1S1	Hex4HexNAc5NeuAc1Sul1dHex1	2318.8
		838.298	14.27	14.35	838.297	1.07361	[M-2H]-2	M7	Hex7HexNAc2	1678.61
		923.337	14.27	14.5	923.331	6.2816	[M-2H]-2	M4A1G1S1	Hex5HexNAc3NeuAc1	1848.68
		1085.36	14.65	14.61	1085.36	2.11911	[M-2H]-2	A2G1GalNAc[SO4-2]1S1	Hex4HexNAc5Sul1NeuAc1	2172.74
		1024.87	14.65	14.66	1024.87	0.390293	[M-2H]-2	A2G2S1	Hex5HexNAc4NeuAc1	2051.76
		1178.91	14.65	14.67	1178.93	15.5226	[M-2H]-2	FM4A1G1Lac1S1	Hex6HexNAc4NeuAc1dHex1	2359.87
		1045.39	14.65	14.67	1045.38	1.43488	[M-2H]-2	A2BG1S1	Hex4HexNAc5NeuAc1	2092.78
		1064.85	14.65	14.67	1064.85	1.78429	[M-2H]-2	A2G1G[SO4-2]1S1	Hex5Sul1HexNAc4NeuAc1	2131.71
		1053.89	14.65	14.86	1053.89	1.80284	[M-2H]-2	FA3G2	Hex5HexNAc5dHex1	2109.8
		1016.88	14.65	14.93	1016.87	2.16349	[M-2H]-2	FA2G1S1	Hex4HexNAc4NeuAc1	2035.76
25	8.08	1138.93	15.22	15.25	1138.93	1.14143	[M-2H]-2	FA2GalNAc2S1	Hex3HexNAc6NeuAc1dHex1	2279.87
		1259.93	15.22	15.4	1259.93	1.19054	[M-2H]-2	FA2BG1GalNAc[SO4-2]1S1	Hex4HexNAc5Sul1NeuAc1dHex1	2318.8
		1025.38	15.5	15.57	1025.38	1.1703	[M-2H]-2	FA2F1G2	Hex5HexNAc4dHex2	2052.78
		1158.39	15.5	15.79	1158.39	2.50347	[M-2H]-2	FA2G1GalNAc[SO4-2]1S1	Hex4HexNAc5Sul1NeuAc1dHex1	2318.8
26	8.36	1137.88	16.32	15.97	1137.88	1.14248	[M-2H]-2	FA2G1G[SO4-2]1S1	Hex5Sul1HexNAc4NeuAc1dHex1	2277.77
		1061.89	16.32	16.21	1061.89	0.470859	[M-2H]-2	A3G3 / M5A2BG1	Hex6HexNAc5	2125.79
		1097.9	16.32	16.21	1097.9	1.27516	[M-2H]-2	FA2G2S1	Hex5HexNAc4NeuAc1dHex1	2197.81
		1259.94	16.32	16.21	1259.93	5.31775	[M-2H]-2	FA2BG1GalNAc[SO4-2]1S1	Hex4HexNAc6Sul1NeuAc1dHex1	2521.88
		1158.39	16.32	16.25	1158.39	2.50347	[M-2H]-2	FA2G1GalNAc[SO4-2]1S1	Hex4HexNAc5Sul1NeuAc1dHex1	2318.8
		1118.41	16.32	16.35	1118.41	0.536474	[M-2H]-2	FA2BG1S1/FA2G1GalNAc1S1	Hex4HexNAc5NeuAc1dHex1	2238.84
		1024.87	16.32	16.37	1024.87	0.390293	[M-2H]-2	A2G2S1	Hex5HexNAc4NeuAc1	2051.76
		1149.92	16.32	16.41	1126.92	0.709899	[M-2H]-2	FA2F1G2GalNAc1	Hex5HexNAc5dHex2	2255.86
		1126.92	16.32	16.42	1149.91	15.6535	[M-2H]-2	FM4A1G1Sg1S1	Hex5HexNAc3NeuAc1NeuGc1dHex1	2301.83
		1163.43	16.32	16.5	1163.43	1.28929	[M-2H]-2	A3BG3	Hex6HexNAc6	2328.87
27	8.49	1190.94	17.19	17.37	1190.93	5.70981	[M-2H]-2	A2G1GalNAc1S2	Hex4HexNAc5NeuAc2	2383.88
		1218.9	17.19	17.5	1218.9	6.56327	[M-2H]-2	M4A2F1G2[SO4-2]1S(3)1	Hex6HexNAc4Sul1NeuAc1dHex1	2439.82
		1126.41	17.19	17.61	1126.41	0.887776	[M-2H]-2	A2BG2S1	Hex5HexNAc5NeuAc1	2254.84
		1126.92	17.94	17.65	1126.92	3.28328	[M-2H]-2	FA2F1G2GalNAc1	Hex5HexNAc5dHex2	2255.86
28	8.63	1236.46	17.94	17.9	1236.46	0.161752	[M-2H]-2	FA4G3	Hex6HexNAc6dHex1	2474.93
29	8.79	2196.8	17.94	17.98	2196.81	1.18354	[M-H]-1	FA1G1Lac1S1/FA2G2S1	Hex5HexNAc5dHex1NeuAc1	2197.81
		1097.9	17.94	17.98	1097.9	1.45733	[M-2H]-2
30	8.93	919.323	17.94	18.01	919.323	0.108776	[M-2H]-2	M8	Hex8HexNAc2	1840.66
		1004.36	17.94	18.07	1004.36	0.995661	[M-2H]-2	M5A1G1S1	Hex6HexNAc3NeuAc1	2010.73
		1191.44	18.39	18.48	1191.42	11.4149	[M-2H]-2	A2G2S1S(Ac)1	Hex5HexNAc4NeuAc2Ac1	2384.86
		ND			2407.86		[M-H]-1	M7A2G2	Hex9HexNAc4	2408.87
		1203.43	18.82	18.64	1203.43	1.41263	[M-2H]-2
		1340.96	18.82	18.68	1340.98	14.6908	[M-2H]-2	FM6A2G2S1	Hex8HexNAc4NeuAc1dHex1	2683.97
31	9.02	1236.46	18.82	18.81	1236.46	1.29402	[M-2H]-2	FA4G3	Hex6HexNAc6dHex1	2474.93
		1169.41	18.82	18.86	1169.42	7.26854	[M-2H]-2	M4A2(Ac)1F2G2(Ac)2	Hex6Ac3HexNAc4dHex2	2340.86
		1137.88	19.09	18.9	1137.88	0.0878829	[M-2H]-2	FA2G2[SO4-2]1S1	Hex5Sul1HexNAc4NeuAc1dHex1	2277.77
		1199.44	19.09	19.08	1199.44	1.00047	[M-2H]-2	FA2BG2S1	Hex5HexNAc5NeuAc1dHex1	2400.89
		1247.42	19.09	19.37	1247.42	4.72978	[M-2H]-2	A3G3[SO4-2]1S1	Hex6Sul1HexNAc5NeuAc1	2496.85
32	9.14	1243.45	19.7	19.65	1243.45	0.723794	[M-2H]-2	FA2G2S2	Hex5HexNAc4NeuAc2dHex1	2488.91
		1264.97	19.7	19.81	1263.96	0.791164	[M-2H]-2	FA2G1GalNAc1S2	Hex4HexNAc5NeuAc2dHex1	2529.94
		1263.96	19.7	19.83	1264.97	2.52971	[M-2H]-2	A4BG3	Hex6HexNAc7	2531.95
		1308.98	19.7	19.88	1308.98	1.29872	[M-2H]-2	A3BG3S1	Hex6HexNAc6NeuAc1	2619.97
		1344.99	20.05	19.99	1344.99	2.00745	[M-2H]-2	FA2BG2S2	Hex5HexNAc5NeuAc2dHex1	2691.99
		1170.42	20.05	20.04	1170.42	2.30687	[M-2H]-2	A2G2S2	Hex5HexNAc4NeuAc2	2342.85
		1284.48	20.05	20.06	1284.47	3.11411	[M-2H]-2	FA2GalNAc2S2	Hex3HexNAc6NeuAc2dHex1	2570.96
33	9.44	1169.42	20.42	20.38	1169.42	6.66995	[M-2H]-2	M4A2(Ac)1F2G2(Ac)2	Hex6HexNAc4dHex2Ac3	2340.86
		1280.47	20.42	20.73	1280.47	0.546676	[M-2H]-2	FA3G3S1	Hex6HexNAc5NeuAc1dHex1	2562.95
		1000.35	20.42	20.74	1000.35	0.39986	[M-2H]-2	M9	Hex9HexNAc2	2002.71
		964.838	20.89	20.89	964.85	11.8153	[M-2H]-2	A2G1S(Ac)1	Hex4HexNAc4NeuAc1Ac1	1931.71
		1247.42	20.89	20.98	1247.42	1.20249	[M-2H]-2	A3G3[SO4-2]1S1	Hex6Sul1HexNAc5NeuAc1	2496.85
34	9.62	1244.45	21.59	21.4	1244.46	2.49105	[M-2H]-2	A4G4	Hex7HexNAc6	2490.93
		1263.96	21.59	21.35	1263.96	0.712047	[M-2H]-2	FA2G1GalNAc1S2	Hex4HexNAc5NeuAc2dHex1	2529.94
		1243.45	21.59	21.53	1243.45	0.562951	[M-2H]-2	FA2G2S2	Hex5HexNAc4NeuAc2dHex1	2488.91
		1170.42	21.59	21.62	1170.42	0.256319	[M-2H]-2	A2G2S2	Hex5HexNAc4NeuAc2	2342.85
		1170.92	21.59	21.62	1170.93	8.02782	[M-2H]-2	FA2F1G2S1	Hex5HexNAc4dHex2NeuAc1	2343.87
35	9.87	1169.41	22.22	21.93	1169.42	8.80776	[M-2H]-2	M4A2(Ac)1F2G2(Ac)2	Hex6HexNAc4dHex2Ac3	2340.86
		1344.99	22.22	22.01	1344.99	0.297401	[M-2H]-2	FA2BG2S2 /FA3G2S2	Hex5HexNAc5NeuAc2dHex1	2691.99
		1280.46	22.22	22.32	1280.47	0.859062	[M-2H]-2	FA3G3S1	Hex6HexNAc5NeuAc1dHex1	2562.95
		1447.53	22.22	22.44	1447.53	2.4179	[M-2H]-2	A4G2Lac2	Hex7HexNAc8	2897.08
36	10.04	964.686	ND-only one ion	22.37	964.687	1.24393	[M-3H]-3
		1271.96	22.22	22.46	1271.96	0.628951	[M-2H]-2	A2BG2S2	Hex5HexNAc5NeuAc2	2545.93
		1344.98	22.6	22.57	1344.99	2.15615	[M-2H]-2	FA3G2S2	Hex5HexNAc5NeuAc2dHex1	2691.99
		1352.98	22.6	22.6	1352.98	0.147821	[M-2H]-2	A3G3S2	Hex6HexNAc5NeuAc2	2707.98
		1283.43	22.6	22.64	1283.43	5.37624	[M-2H]-2	FA2G2[SO4-2]1S2	Hex5Sul1HexNAc4NeuAc2dHex1	2568.87
37	10.22	1455.03	22.6	22.7	1455.03	0.137454	[M-2H]-2	A2F2G1Lac2S1	Hex6HexNAc6NeuAc1dHex2	2912.08
		1243.45	22.97	22.99	1243.45	0.402108	[M-2H]-2	FA2G2S2	Hex5HexNAc4NeuAc2dHex1	2488.91
		1280.47	22.97	23.05	1280.47	0.546676	[M-2H]-2	FA3G3S1	Hex4HexNAc5NeuAc1dHex1	2562.95
		1183.42	22.97	23.14	1183.43	8.36554	[M-2H]-2	FA2G1S2(Ac)1	Hex4HexNAc4NeuAc2dHex1Ac1	2368.87
		1345.99	23.45	23.6	1346	1.85736	[M-2H]-2	A4BG4	Hex7HexNAc7	2694
		897.01	ND-only one ion	23.35	896.994	16.9455	[M-3H]-3
38	10.31	1344.99	23.45	23.66	1344.99	0.743501	[M-2H]-2	FA2BG2S2	Hex5HexNAc5NeuAc2dHex1	2691.99
		1427.02	23.62	23.71	1427.02	2.24243	[M-2H]-2	A3G3Lac2	Hex8HexNAc7	2856.06
39	10.45	950.999	ND-only one ion	23.71	951.012	14.0903	[M-3H]-3
		1426.01	23.79	23.78	1426.01	0.63113	[M-2H]-2	FA3G3S2	Hex6HexNAc5NeuAc2dHex1	2854.04
40	10.69	1352.99	24.04	24.05	1352.98	0.960839	[M-2H]-2	A3G3S2	Hex6HexNAc5NeuAc2	2707.98
		1465.99	24.04	24.05	1465.99	4.161	[M-2H]-2	FA2G2[SO4-2]1Lac1S2	Hex6HexNAc5NeuAc2S1dHex1	2934
		1283.44	24.2	24.2	1283.43	8.57081	[M-2H]-2	FA2[SO4-2]1G2S2	Hex5HexNAc4Sul1NeuAc2dHex1	2568.87
41	11.03	1528.06	25.17	25.13	1528.06	0.785308	[M-2H]-2	A2F3G2Lac1GlcNAc1S1	Hex6HexNAc6NeuAc1dHex3	3058.14
		1427.02	25.17	25.18	1427.02	1.12122	[M-2H]-2	A3G3Lac2	Hex8HexNAc7	2691.99
		1454.52	25.5	25.41	1454.52	0.343755	[M-2H]-2	A3BG3S2	Hex6HexNAc6NeuAc2	2911.06
		969.365	ND-only one ion	25.43	969.347	17.9502	[M-3H]-3
		1454.54	25.5	25.47	1454.52	10.6564	[M-2H]-2	A3G2Lac1S2	Hex6HexNAc6NeuAc2	2911.06
		969.347	ND-only one ion		969.347	0	[M-3H]-3
		1426.01	25.17	25.21	1426.01	0.771381	[M-2H]-2	FA3G3S2	Hex6HexNAc5NeuAc2dHex1	2854.04
		950.344	ND-only one ion		950.34	3.78812	[M-3H]-3
		1498.53	25.5	25.6	1498.53	0.467124	[M-2H]-2	A3G3S3	Hex6HexNAc5NeuAc3	2999.08
		998.69	25.5	25.74	998.686	4.20553	[M-3H]-3
42	11.12	1527.56	26.55	26.43	1527.55	1.44021	[M-2H]-2	FA3BG3S2	Hex6HexNAc6NeuAc2dHex1	3057.12
		1018.04	ND-only one ion	26.39	1018.03	2.7504	[M-3H]-3
		1572.56	26.55	26.57	1572.57	6.61338	[M-2H]-2	A3G3Lac2S1	Hex8HexNAc7NeuAc1	3147.15
		1048.04	26.55	26.51	1048.04	0.858743	[M-3H]-3
		1110.39	26.55	26.24	1110.4	9.72625	[M-2H]-2	A2G1S2(Ac)1	Ac1Hex4HexNAc4NeuAc2	2222.81
		1571.56	26.55	26.58	1571.56	1.0181	[M-2H]-2	FA3G3S3	Hex6HexNAc5NeuAc3dHex1	3145.14
		1047.37	26.55	26.57	1047.37	1.62311	[M-3H]-3
43	11.45	1528.57	26.55	26.39	1528.56	3.33647	[M-2H]-2	A3G3Lac2GlcNAc1	Hex8HexNAc8	3059.14
		1018.7	ND-only one ion	26.45	1018.71	4.6137	[M-3H]-3
		1498.53	26.92	27.04	1498.53	0.66732	[M-2H]-2	A3G3S3	Hex6HexNAc5NeuAc3	2999.08
		998.686	26.92	27	998.686	0	[M-3H]-3
44	11.54	ND			1673.1		[M-2H]-2	FA3BG3S3	Hex6HexNAc6NeuAc3dHex1	3348.22
		1115.07	27.57	27.51	1115.06	3.49755	[M-3H]-3
		1572.56	27.77	27.77	1572.57	2.79797	[M-2H]-2	A3G3Lac2S1	Hex8HexNAc7NeuAc1	3147.15
		1048.04	27.77	27.82	1048.04	0.954159	[M-3H]-3
		1571.56	27.85	27.85	1571.56	1.27262	[M-2H]-2	FA3G3S3	Hex6HexNAc5NeuAc3dHex1	3145.14
		1047.37	27.85	27.85	1047.37	0.0954771	[M-3H]-3
		998.686	28.2	28.04	998.686	0.60079	[M-3H]-3	A3G3S3	Hex6HexNAc5NeuAc3	2999.08
45	11.8	1231.11	28.2	28.23	1231.1	8.52893	[M-3H]-3	A4BG3S4	Hex6HexNAc7NeuAc4	3696.33
		ND			1673.1		[M-2H]-2	FA3BG3S3	Hex6HexNAc6NeuAc3dHex1	3348.22
		1115.07	28.59	28.67	1115.06	1.61426	[M-3H]-3
46	11.88	ND			1681.1		[M-2H]-2	A4G4S3	Hex7HexNAc6NeuAc3	3364.21
		1120.4	28.84	28.84	1120.4	4.37345	[M-3H]-3
		ND			1920.19		[M-2H]-2	A4F1G3GalNAc1S4	Hex6HexNAc7NeuAc4dHex1	3842.39
		1279.8	29	28.92	1279.79	5.62592	[M-3H]-3
47	12.12	1095.72	29	29.35	1095.72	0.182529	[M-3H]-3	A3G3S4	Hex6HexNAc5NeuAc4	3290.17
		ND			1174.64		[M-2H]-2	FA4BG3S3	Hex6HexNAc7NeuAc3dHex1	3551.3
		1182.76	29.37	29.45	1182.76	5.15744	[M-3H]-3
		1169.08	29.37	29.51	1169.08	0.513223	[M-3H]-3	FA4G4S3	Hex7HexNAc6NeuAc3dHex1	3510.27
		1644.58	30.39	30.37	1644.59	4.25638	[M-2H]-2	FA2F1G2Lac1S3	Hex6HexNAc5NeuAc3dHex2	3291.2
		1096.05	30.39	30.37	1096.06	3.64944	[M-3H]-3
		1095.72	30.39	30.39	1095.72	3.10299	[M-3H]-3	A3G3S4	Hex6HexNAc5NeuAc4	3290.17
48	12.55	1096.05	30.39	30.41	1096.06	2.91955	[M-3H]-3	FA2F1G2Lac1S3	Hex6HexNAc5NeuAc3dHex2	3291.2
		1095.72	30.55	30.53	1095.72	0.182529	[M-3H]-3	A3G3S4	Hex6HexNAc5NeuAc4	3290.17
		1217.43	30.85	30.92	1217.43	0.0821404	[M-3H]-3	A4G4S4	Hex7HexNAc6NeuAc4	3655.31
49	12.78	1192.75	31.24	31.34	1192.75	2.68288	[M-3H]-3	A3G3S5	Hex6HexNAc5NeuAc5	3581.27
50	13.06	ND			1899.68		[M-2H]-2	FA4G4S4/A4F1G4S4	Hex7HexNAc6NeuAc4dHex1	3801.36
		1266.11	31.23	31.38	1266.11	0.394909	[M-3H]-3
		1439.51	31.4	31.64	1439.54	15.9774	[M-2H]-2	A4F1GalNAc1G2Lac1	Hex6HexNAc8dHex1	2881.09
51	13.18	1217.43	32.42	32.46	1217.43	1.72495	[M-3H]-3	A4G4S4	Hex7HexNAc6NeuAc4	3655.31
52	13.32	1056.04	32.7	33.41	1056.06	19.3172	[M-3H]-3	A4F4G1S2	Hex4HexNAc6NeuAc2dHex4	3171.19
53	13.58	1767.62	ND-only one ion	33.32	1767.65	15.0482	[M-2H]-2	A4F1G4GlcNAc3S1	Hex7HexNAc7dHex1NeuAc1	3537.32
		1178.08	33.74	33.71	1178.1	19.6928	[M-3H]-3
54	13.81	1153.4	33.62	33.55	1153.42	13.0048	[M-3H]-3	A4F1GalNAc1G2Lac1S2	Hex6HexNAc8dHex1NeuAc2	3463.28
55	14.02	1730.08	ND-only two ions	33.59	1730.1	13.0628	[M-2H]-2	M11FA1G1S2(Ac)1	Ac1Hex12HexNAc3NeuAc2dHex1	3462.21
		1153.06	33.39	33.58	1153.06	1.47433	[M-3H]-3
56	14.18	1592.05	ND-only one ion	33.67	1592.07	13.5672	[M-2H]-2	FA4G2S3	Hex5HexNAc6NeuAc3dHex1	3186.16
		1061.03	33.62	33.62	1061.05	16.0219	[M-3H]-3
57	14.73
58	22.35min
59	22.98mins
60	23.54mins

## Sheet: Table S2C
Table S2C. Exoglycosidase digestion panel for pooled endometriosis whole urine N-glycome
	UND					NAN1					ABS					ABS+BTG					ABS+BTG+AMF					ABS+BTG+BKF					ABS+BTG+BKF+GUH (prozyme)					ABS+BTG+BKF+GUH (Neb)					ABS+BTG+BKF+GUH (Pro)+JBM					Pooled endometriosis sample
	GU	% Area		Glycan		GU	% Area		Glycan		GU	% Area		Glycan		GU	% Area		Glycan		GU	% Area		Glycan		GU	% Area		Glycan		GU	% Area		Glycan		GU	% Area		Glycan		GU	% Area		Glycan		2AB labelled
																																										61.19	61.19	M1
																																										2.53	3.36	M1B		Summary
																																										0.83
																																										2.28	2.86	M2B			% Area	% Area	% Area
																																									4.13	0.58					Undig	NAN1	Abs
1	4.26	1.86	1.91	M3		4.25	1.71	1.93	M3		4.25	1.61	1.65	M3		4.26	1.89	1.97	M3		4.28	0.4	0.4	M3		4.25	1.81	1.81	M3		4.27	50.38	50.38	M3		4.27	51.22	51.22	M3		4.23	1.69	2.27	M2GalNAc1		oligomannose including bisects	9.98	9.9	9.07
2	4.56	0.05				4.56	0.22				4.47	0.04				4.48	0.08														4.49	2.35				4.49	2.27				4.49	1.89				hybrid	6.13	6.24	6.83
3	4.78	1.34	0.73	M3B		4.78	1.25	0.67	M3B		4.73	0.45	0.45	M3B		4.74	0.52	0.52	M3B		4.75	0.73	0.37	M3B		4.82	0.59	0.59	M3B				3.62	M3B				3.45	M3B		4.58	4.5	4.5	M3B		A1	2.16	2	1.98
			0.61	FM3				0.58	FM3		4.83	0.37	0.37	FM3		4.84	0.51	0.51	FM3				0.36	FM3							4.76	1.27				4.76	1.18									FA1	1.07	1.01	1.16
4	4.97	1.6	1.6	A1		4.96	1.49	1.49	A1		4.96	1.43	1.43	A1		4.98	2.71	1.53	A1		4.95	0.84	1	A1		4.97	3.17	1.97	A1		4.97	1.61	1.31	A1		4.97	1.54	1.24	A1		4.97	1.88	1.58	A1		A1B
5																		0.3	A1GlcA1				0.3	A1GlcA1				0.3	A1GlcA1				0.3	A1GlcA1				0.3	A1GlcA1				0.3	A1GlcA1		FA1B
																															5.1	2.29	2.29	A1[SO4-2]1		5.1	2.35	2.35	A1[SO4-2]1		5.11	1.49	2.26	A1[SO4-2]1		A2	14.98	15	14.69
5	5.25	0.36	0.36	M4		5.25	0.36	0.36	M4		5.25	0.51	0.36	M4		5.18	0.2	0.2	M4		5.4	9.48	0.2	M4		5.38	16.52	0.3	M4		5.28	1.37	1.37	M4		5.22	0.43	0.43	M4							FA2	20.65	20.25	20.63
																5.38	8.7											0.04	A1GalNAc[SO4-2]1		5.46	3.77	0.94	A1GalNAc[SO4-2]1		5.46	3.58	0.94	A1GalNAc[SO4-2]1		5.45	1.69	0.92	A1GalNAc[SO4-2]1		A2B	0.97	0.97	0.95
7																																														FA2B	2.15	1.9	1.9
6	5.6	0.2	0.1	FA1		5.59	0.16	0.07	FA1		5.59	0.16	0.1	FA1				0.46	FA1				0.46	FA1																						A3	9.08	8.85	9.11
																												2.29	A2[SO4-2]1																	FA3	4.31	4.51	4.45
			0.05	A2				0.02	A2				0.02	A2				8.09	A2				8.51	A2				15.65	A2																	A3B	0.9	0.9	0.89
													0.15	A1GalNAc1		5.63	0.62	0.15	A1GalNAc1		5.65	0.66	0.15	A1GalNAc1		5.64	1.26	0.25	A1GalNAc1		5.58	4.06	2.17	A1GalNAc1		5.58	4.34	2.17	A1GalNAc1		5.56	1.82	1.82	A1GalNAc1		FA3B	0.86	0.86	0.85
			0.01	FA1GalNAc[SO4-2]1				0.01	FA1GalNAc[SO4-2]1				0.04	FA1GalNAc[SO4-2]1				0.04	FA1GalNAc[SO4-2]1				0.04	FA1GalNAc[SO4-2]1									4	A1B				3.3	A1B							A4	12.72	12.62	12.55
			0.01	A1G1				0.04	A1G1				0.1	A1G1																																FA4	3.56	3.87	3.86
			0.46	M4A1				0.46	M4A1				0.32	M4A1				0.74	M4A1				0.74	M4A1				0.97	M4A1																	A4B	4.5	4.5	4.5
7	5.83	0.46	0.03	FM4		5.92	1.25	0.02	FM4		5.82	0.32	0.03	FM4		5.85	13.55	0.03	FM4		5.86	15.68	0.03	FM4		5.76	1.64				5.76	2.15				5.78	0.7				5.62	2.65				FA4B	2	2	2
8	5.92	1.06	0.11	A2B				0.11	A2B		5.92	1.19	0.04	A2B				0.95	A2B				0.95	A2B		5.84	8.24	1.95	A2B				0.2	A2B
																																	2.6	A1G[SO4-2]1				2.7	A1G[SO4-2]1				2.6	A1G[SO4-2]1		SUM	96.02	95.38	95.42
			0.66	FA2				0.29	FA2				0.66	FA2				7.5	FA2				9.5	FA2																						from summary	96.02	95.38	95.42
								0.1	FA1GalNAc1				0.1	FA1GalNAc1				0.1	FA1GalNAc1				0.1	FA1GalNAc1
			0.29	A3				0.29	A3				0.39	A3				1.84	A3				1.84	A3				6.24	A3		5.98	0.9				5.98	1.03				6.08	1.23				Features
																		0.02	A2GalNAc1				0.02	A2GalNAc1				1.66	A2GalNAc1																	oligomannose	9.98
																		0.2	A2GalNAc1[SO4-2]1				0.2	A2GalNAc1[SO4-2]1				0.9	A2GalNAc1[SO4-2]1																	hybrid	6.13
																		2.29	FA2[SO4-2]1				2.29	FA2[SO4-2]1		6	1.65																			complex	79.91
																																	0.9	A1BGalNAc[SO4-2]1				1.16	A1BGalNAc[SO4-2]1				1	A1BGalNAc[SO4-2]1		bisects	12.91
																																														monoantennary	5.55
9	6.15	1.16	0.52	M5		6.14	1.09	0.52	M5		6.15	1.27	0.52	M5		6.14	1.96	0.52	M5		6.15	2.32	0.55	M5		6.13	3.18	0.55	M5		6.05	0.87	0.56	M5		6.05	0.78	0.65	M5							biantennary	42.56
																		0.89	A3B				1	A3B				1.68	A3B				1	A3B				1	A3B							triantennary	15.15
			0.27	A2GalNAc2[SO4-2]2				0.27	A2GalNAc2[SO4-2]2				0.27	A2GalNAc2[SO4-2]2				0.27	A2GalNAc2[SO4-2]2				0.35	A2GalNAc2[SO4-2]2				0.35	A2GalNAc2[SO4-2]2				0.34	A2GalNAc2[SO4-2]2				0.34	A2GalNAc2[SO4-2]2				0.36	A2GalNAc2[SO4-2]2		tetraantennary	22.78
			0.1	FA2B				0.1	FA2B				0.1	FA2B				1	FA2B				1	FA2B																						core fucosylated	36.77
			0.07	A2G1				0.07	A2G1				0.37	A2G1		6.27	5.94				6.29	7.14				6.27	1.5				6.15	1.65				6.15	1.54				6.27	1.36				outer arm fucosylated	16.73
																		4.4	FA3				4.5	FA3																						total sialylated	64.16
																		0.7	FA2GalNAc[SO4-2]1				0.7	FA2GalNAc[SO4-2]1				0.5	A1G1GlcNAc1														0.7	M2A1F1G1S1(Ac)1		not sialylated	31.86
																																	0.95	M5B												alpha2-3	19.24
																		0.14	A2G[SO4-2]1				0.14	A2G[SO4-2]1				0.54	A2G[SO4-2]1																	alpha2-6	33.84
																		0.23	FM4A1				0.23	FM4A1							6.35	1.26				6.35	1.5									all linkages	11.08
10	6.44	0.41				6.45	0.47				6.44	0.42				6.45	1.64				6.47	1.9				6.54	11.67	0.9	A2BGalNAc[SO4-2]1												6.38	0.47				S1	20.9
			0.19	FA2GalNAc1				0.19	FA2GalNAc1				0.2	FA2GalNAc1				1.64	FA2GalNAc1				1.6	FA2GalNAc1																						S2	23.5
																																														S3	9.67
																																	1.26	A1F1GalNAc1				1.5	A1F1GalNAc1				0.97	A1F1GalNAc1 (incomplete)		S4	9.99
			0.33	A2B[6]G1				0.33	A2B[6]G1				0.35	A2B[6]G1														0.1	M4A1G1GlcNAc1																	more S	0.1
11	6.58	0.63				6.57	0.66				6.58	0.97				6.55	6.48	0.79	FA3B		6.56	7.55	0.75	FA3B							6.56	4.35				6.56	4.7				6.58	1.76				glycolyl	0.28
			0.3	M4A1G1				0.33	M4A1G1				0.42	M4A1G1																																galactosylated	80.88
																												0.8	A2GalNAc2				0.8	A2GalNAc2				0.8	A2GalNAc2				0.8	A2GalNAc2		G0	15.14
																		6.69	A4				7.5	A4				10.01	A4																	G1	12.86
			0.21	FA1G1				0.27	FA1G1				0.42	FA1G1		6.69	1.11				6.7	1.28				6.69	1.36						2	A2F1GalNAc1				2	A2F1GalNAc1							G2	36.62
12	6.73	0.25				6.88	1.67				6.8	0.52						0.01	M5A1				0.01	M5A1				0.01	M5A1																	G3	18.04
													0.3	A1GlcA1G2				0.1	M5A1B				0.1	M5A1B				0.1	M5A1B																	G4	13.36
													0.02	A2G1GalNAc1																																sulfated	7.5
																																														acetylated	4.9
																		0.5	FA1G1GlcNAc1				0.5	FA1G1GlcNAc1									0.5	A1G1S1(Ac)1				0.5	A1G1S1(Ac)1				0.5	A1G1S1(Ac)1		polylac	18.7
			0.08	FA2G1				0.12	FA2G1				0.2	FA2G1		6.93	9.99				6.95	10.62				6.78	0.69				6.89	1.43				6.89	1.49				6.89	1.08				GalNAc	8.66
13	6.81	0.28	0.18	A1GalNAc1S(6)1				0.15	A1GalNAc1S(6)1																								0.5	M4A1G[SO4-2]1				0.5	M4A1G[SO4-2]1				0.5	M4A1G[SO4-2]1
																		0.1	FM4A1G1GlcNAc1				0.1	FM4A1G1GlcNAc1
																		0.69	A3G[SO4-2]1				0.69	A3G[SO4-2]1				0.69	A3G[SO4-2]1
								0.2	A2G1GalNAc1[SO4-2]1				0.2	A2G1GalNAc1[SO4-2]1
			0.1	A2B[3]G1				0.1	A2B[3]G1				0.12	A2B[3]G1				0.4	FA2G[SO4-2]1				0.4	FA2G[SO4-2]1
14	6.92	0.66	0.1	FA2G1GalNAc[SO4-2]1				0.3	FA2G1GalNAc[SO4-2]1		6.92	1.56	0.6	FA2G1GalNAc[SO4-2]1												6.93	4.39
																		4.5	A4B				4.5	A4B				6.39	A4B				1	A4B				1	A4B
																		0.9	FA2BGalNAc[SO4-2]1				0.9	FA2BGalNAc[SO4-2]1
			0.26	FA2GalNAc2				0.47	FA2GalNAc2				0.8	FA2GalNAc2
			0.1	FA2B[6]G1				0.1	FA2BG[6]1				0.16	FA2BG[6]1				0.8	FA2GalNAc2				0.8	FA2GalNAc2
			0.05	A1G1Sg1S(3)1
15	7.04	4.17	3.23	M6 D1 or D2		7.04	3.71	3.23	M6 D1 or D2		7.04	3.62	3	M6 D1 or D2		7.05	5.49	3.23	M6 D1 or D2		7.07	5.62	3.23	M6 D1 or D2		7.05	6.17	3.8	M6 D1 or D2		7.05	5.68	5.23	M6 D1 or D2		7.05	5.77	5.23	M6 D1 or D2		6.97	0.54
																		3.36	FA4				3.49	FA4
																		1	A3G1GlcNAc1				1	A3G1GlcNAc1				1	A3G1GlcNAc1
								0.14	A2G2[SO4-2]1				0.14	A2G2[SO4-2]1
																		0.5	A2G1S1(Ac)1				0.5	A2G1S1(Ac)1				0.5	A2G1S1(Ac)1
			0.24	FA2B[3]G1				0.24	FA2BG[3]1				0.24	FA2BG[3]1
			0.01	A1[6]G1S(6)1				0.01	A1[6]G1S(6)1
			0.05	A2G2				0.1	A2G2				7.5	A2G2
16	7.14	0.55	0.01	A1[3]G1S(6)1		7.15	1.46	0.01	A1[3]G1S(6)1		7.15	8.89				7.14	1.29				7.17	1.49				7.14	1.53				7.14	1.81				7.15	1.83				7.16	0.54
			0.34	FA3G1				0.4	FA3G1				0.4	FA3G1														2	A2F1G1
																		1.29	A4F1GalNAc1				1.49	A4F1GalNAc1				1.35	A4F1GalNAc1
																		2	FA4B				2	FA4B
			0.05	FA1[6]G1S(3)1
			0.1	FA1GalNAc1S(3)1
								1	FA2G1GalNAc1				1.44	FA2G1GalNAc1
			0.05	FM4A1G1				0.05	FM4A1G1				0.23	FM4A1G1														1.5	A2G1G[SO4-2]1GlcNAc1
17	7.33	0.77				7.33	0.76				7.31	1.19				7.28	1.66				7.3	1.97				7.22	2				7.25	0.37									7.28	0.13
			0.3	A1GlcA1G2S(6)1				0.3	A1GlcA1G2S(6)1
			0.01	A2BG2				0.01	A2BG2				0.44	A2BG2
			0.46	A3G2				0.45	A3G2				0.45	A3G2
18	7.57	0.82	0.05	A2G1GalNAc1[SO4-2]1S(3)1		7.56	4.06				7.56	8.25				7.45	4.24				7.44	2.01				7.46	3.58				7.37	0.66				7.38	0.66				7.37	0.46
																		2.06	FA2F1G1
																												0.23	A2F1G1GalNAc1				0.23	A2F1G1GalNAc1				0.23	A2F1G1GalNAc1				0.23	A2F1G1GalNAc1
			0.03	M4A1G1S(3)1				0.1	FM4A1G1Lac1				0.1	FM4A1G1Lac1														0.1	A2F1GalNAc2				0.1	A2F1GalNAc2				0.1	A2F1GalNAc2				0.1	A2F1GalNAc2
			0.01	M5A1G1				0.01	M5A1G1				0.01	M5A1G1														1.5	M6A2
								0.1	M5A1BG1				0.1	M5A1BG1		7.57	1.14				7.59	2.67				7.58	0.85	0.2	A2F1G1GalNAc1		7.6	0.54	0.2	A2F1G1GalNAc1		7.54	0.64	0.2	A2F1G1GalNAc1		7.61	0.27	0.2	A2F1G1GalNAc1
			0.1	FA1G1Lac1				0.1	FA1G1Lac1				0.5	FA1G1Lac1
			0.58	FA2G2				1.43	FA2G2				6.85	FA2G2
																		0.85	M5A2B				0.85	M5A2B				0.85	M5A2B
								0.5	FA2BG1GalNAc[SO4-2]1				0.9	FA2BG1GalNAc[SO4-2]1		7.65	1.19																			7.79	0.58				7.69	0.18
																		0.5	M4A2F1G[SO4-2]1				0.5	M4A2F1G[SO4-2]1				0.5	M4A2F1G[SO4-2]1
			0.15	A2[6]G1S(6)1				0.15	A2[6]G1S(6)1
19	7.71	0.98	0.1	M5A1BG1S(3)1		7.71	0.99				7.71	1.75									7.85	2.13				7.75	1.89				7.69	0.38
													2.29	FA2[SO4-2]1G2
			0.05	FA1[6]G1S(6)1				0.03	FA1[6]G1S(6)1									0.23	FA2F1G1GalNAc1				0.23	FA2F1G1GalNAc1
								0.2	FA2G1G[SO4-2]1				0.4	FA2G2[SO4-2]1
																		1.5	FA2G1G[SO4-2]1GlcNAc1				1.5	FA2G1G[SO4-2]1GlcNAc1
			0.05	FA1[3]G1S(6)1				0.03	FA1[3]G1S(6)1
			0.1	FA2F1GalNAc2				0.1	FA2F1GalNAc2				0.1	FA2F1GalNAc2				0.1	FA2F1GalNAc2				0.1	FA2F1GalNAc2
																		1.5	FM6A2				1.5	FM6A2
			0.18	A2G2S(Ac)1				0.15	A2G2S(Ac)1				0.5	A2G2S(Ac)1		7.83	2.21									7.83	1.68				7.78	0.31									7.82	0.24
			0.04	FA2G1S(3)1
			0.15	A2[3]G1S(6)1				0.15	A2[3]G1S(6)1
			0.01	FA2GalNAc1S(6)1				0.01	FA2GalNAc1S(6)1
			0.05	M4A1G1Sg1S(6)1				0.03	M4A1G1Sg1S(6)1				0.5	FA2BG2
			0.1	FA2BG2				0.1	FA2BG2
																		0.2	FA2F1G1GalNAc1				0.2	FA2F1G1GalNAc1
20	7.89	2.77	0.2	FA2G1GalNAc[SO4-2]1S(3)1		7.89	2.3				7.89	2.1				7.89	2.96				7.92	3.07				7.9	3.49	3	A2F1G1GlcNAc1		7.9	2.14				7.9	2.2
			2	M7				2	M7				2.1	M7				2.14	M7				2.14	M7				2.14	M7				2.5	M7				2.5	M7
								0.02	A2G1GalNAc1S(6)1
			0.05	M4A1G1S(6)1				0.05	M4A1G1S(6)1
			0.1	A2G1GalNAc[SO4-2]1S(3)1
																																									7.98	0.06
			0.05	A2G2S(3)1
			0.1	FM4A1G1Lac1S(3)1
			0.02	A2B[3]G1S(6)1				0.02	A2B[3]G1S(6)1
																		0.04	A4F1G1
			0.01	FA3G2				0.01	FA3G2				0.01	FA3G2
			0.08	FA2G1S(6)1				0.08	FA2G1S(6)1
			0.14	A2G2[SO4-2]1S(3)1
21	8.05	0.91	0.46	FA2GalNAc2S(6)1		8.05	1.07	0.3	FA2GalNAc2S(6)1		8.02	1.02				8.09	1.81	3	FA2F1G1GlcNAc1		8.11	1.5	3	FA2F1G1GlcNAc1		8.09	0.99				8.08	0.43				8.09	0.41				8.09	0.19
			0.45	FA2BG1GalNAc[SO4-2]1S(3)1
22	8.13	0.31				8.14	0.66	0.5	M4A2F1G1G[SO4-2]1		8.14	0.82	0.5	M4A2F1G1G[SO4-2]1		8.16	1.76				8.18	1.89				8.16	1.21				8.17	0.29				8.17	0.35				8.16	0.18
			0.25	FA2G1GalNAc[SO4-2]1S(6)1				0.25	FA2G1GalNAc[SO4-2]1S(6)1									0.36	M7A2				0.36	M7A2				0.36	M7A2
			0.2	FA2G2[SO4-2]1S(3)1
23	8.33	2.92				8.34	5.46				8.37	6.34	1.5	FA2G2[SO4-2]1Lac1		8.25	1.27				8.27	1.23				8.25	1.19				8.26	0.72				8.26	0.82				8.26	0.36
			0.7	M5A2BG1				0.6	M5A2BG1				0.85	M5A2BG1
			0.01	A3G3				0.2	A3G3				0.84	A3G3
			0.35	FA2G2S[3]1
			0.06	FA2BG1S(6)1				0.06	FA2BG1S(6)1
			0.04	FA2G1GalNAc1S(6)1				0.04	FA2G1GalNAc1S(6)1
								0.06	FA4G2				0.36	FA4G2
								1.5	FM6A2G2				1.5	FM6A2G2
			0.05	FA2G1GalNAc[SO4-2]1S(6)1				0.05	FA2G1GalNAc[SO4-2]1S(6)1
								0.4	A3G3[SO4-2]1				0.69	A3G3[SO4-2]1
																		1.44	A2F2G1GlcNAc2				1.23	A2F2G1GlcNAc2				1.19	A2F2G1GlcNAc2
			0.4	FA2BG1GalNAc[SO4-2]1S(6)1				0.4	FA2BG1GalNAc[SO4-2]1S(6)1
			0.06	FA2F1G2				1	FA2F1G2				2.06	FA2F1G2		8.41	1.18				8.43	1.24				8.41	1.58				8.45	0.27				8.66	1.42				8.45	0.08
			0.23	FA2F1G2GalNAc1				0.23	FA2F1G2GalNAc1				0.23	FA2F1G2GalNAc1																													1.02	A2(Ac)1F2G2(Ac)2
																		1.4	A3G2GlcNAc2				1.37	A3G2GlcNAc2				1.4	A3G2GlcNAc2
			0.54	A2G2S(6)1				0.74	A2G2S(6)1
			0.1	A3BG3				0.18	FM4A1G1Sg1S(6)1
			0.18	FM4A1G1Sg1S(6)1				0.11	A3BG3				0.89	A3BG3
24	8.46	1.07	0.38	M7A2G2		8.51	1.56	0.3	M7A2G2		8.51	1.84	0.38	M7A2G2		8.6	1.44				8.64	1.43				8.61	2.68				8.68	0.78									8.66	0.76
																												0.5	A2F2G2GlcNAc2
			0.41	A2G2S(6)1S(Ac)1				0.4	A2G2S(6)1S(Ac)1
			0.02	A2G1GalNAc1S(3,6)2														1.34	A3G2GlcNAc2				1.3	A3G2GlcNAc2				1.3	A3G2GlcNAc2
			0.2	FA2F1G2GalNAc1				0.2	FA2F1G2GalNAc1				0.2	FA2F1G2GalNAc1
			0.3	A2BG2S(6)1				0.3	A2BG2S(6)1
25	8.59	0.42	0.5	M4A2F1G2[SO4-2]1S(3)1		8.75	5.63				8.64	0.7
26	8.75	3.08	0.4	FA1G1Lac1S(6)1				0.4	FA1G1Lac1S(6)1		8.75	4.28				8.74	1.66				8.76	1.69									8.81	0.79				8.81	0.9				8.81	0.55
			2.09	FA2G2S(6)1				3.09	FA2G2S(6)1
			0.24	M8				0.24	M8				0.24	M8				0.24	M8				0.24	M8				0.3	M8				0.24	M8				0.35	M8
								1	FA3G3				4.04	FA3G3
													1	A3G2Lac1
			0.01	M5A1G1S(6)1				0.01	M5A1G1S(6)1																								1.1	A1G1S(Ac)1				1.2	A1G1S(Ac)1				1.2	A1G1S(Ac)1
27	8.98	1.19	0.42	FA4G3		8.94	3.49	0.7	FA4G3		8.94	2.23	0.7	FA4G3		8.98	2.14	1.2	A4G2GlcNAc2		8.99	2.17	1.2	A4G2GlcNAc2		9	2.67	1.2	A4G2GlcNAc2		8.99	0.38				9.07	0.68				9.06	0.46
								0.1	FA3BG3				0.85	FA3BG3
29			1.2	FM6A2G2S(3)1
28	9.1	4.59	0.3	FA4G3				0.3	FA4G3		9.07	1.6	0.3	FA4G3																	9.08	0.21
			0.8	M4A2(Ac)1F2G2(Ac)2				0.8	M4A2(Ac)1F2G2(Ac)2				1.1	M4A2(Ac)1F2G2(Ac)2				0.8	M4A2(Ac)1F2G2(Ac)2				0.8	M4A2(Ac)1F2G2(Ac)2				0.8	M4A2(Ac)1F2G2(Ac)2				0.8	M4A2(Ac)1F2G2(Ac)2				0.8	M4A2(Ac)1F2G2(Ac)2
			0.2	FA2G2[SO4-2]1S(6)1				0.2	FA2G2[SO4-2]1S(6)1
			0.2	FA2BG2S(6)1				0.2	FA2BG2S(6)1
			0.4	A3G3[SO4-2]1S(3)1
			0.5	FA2G2S(3)2
			0.1	A4BG3				0.1	A4BG3		9.23	0.81	1	A4BG3		9.33	3.82														9.2	0.14				9.22	0.34				9.21	0.08
			0.4	A3BG3S(6)1				0.39	A3BG3S(6)1
								1.29	A4F1G3GalNAc1				1.29	A4F1G3GalNAc1
			1	FA2G1GalNAc1S(3)2
			0.2	FA2BG2S(3)2
29	9.34	0.68	0.1	A2G2S(3,6)2		9.4	2.78				9.39	2.21									9.35	1.49				9.33	1.22				9.38	0.21									9.3	0.07
			0.21	FA2GalNAc2S(6)2				0.2	FA2GalNAc2S(6)2
			0.08	M4A2(Ac)1F2G2(Ac)2				0.08	M4A2(Ac)1F2G2(Ac)2				0.08	M4A2(Ac)1F2G2(Ac)2				0.08	M4A2(Ac)1F2G2(Ac)2				0.08	M4A2(Ac)1F2G2(Ac)2				0.08	M4A2(Ac)1F2G2(Ac)2				0.08	M4A2(Ac)1F2G2(Ac)2				0.08	M4A2(Ac)1F2G2(Ac)2
			1.2	A2G1S(Ac)1				1.14	A2G1S(Ac)1				1.14	A2G1S(Ac)1				1.14	A2G1S(Ac)1				1.14	A2G1S(Ac)1				1.2	A2G1S(Ac)1
			0.35	M9				0.35	M9				0.35	M9				0.35	M9				0.35	M9				0.22	M9				0.2	M9				0.22	M9
30	9.39	0.49	0.06	FA3G3S(3)1																																9.52	0.51				9.57	0.42
			0.29	A3G3[SO4-2]1S(6)1				0.29	A3G3[SO4-2]1S(6)1
31	9.59	10.09	0.1	A4G4		9.5	3.14	4.27	A4G4		9.51	2.29	6.24	A4G4							9.47	1.45				9.52	1.09				9.52	0.47
								1	A3G2Lac1S(6)1									2.09	A2F3G2GlcNAc2				2	A2F3G2GlcNAc2				1.5	A2F3G2GlcNAc2
													2	FA4BG3
			1	FA2G2S(3,6)2				0.9	FA2F1G2S(6)1
			6.82	A2G2S(6)2				6.82	A2G2S(6)2
			0.1	FA2G2[SO4-2]1S(6)2
						9.6	6.11	1.44	A2F2G1Lac2		9.78	8.86	1.44	A2F2G1Lac2							9.9	0.95				9.69	0.74				9.69	0.09				9.7	0.15
			1	FA2F1G2S(3)1									0.1	FA2G1S(Ac)1				0.1	FA2G1S(Ac)1				0.1	FA2G1S(Ac)1
			0.9	FA2F1G2S(6)1
			0.01	FA2G1GalNAc1S(3)2
32	9.78	0.72	0.41	FA2G1GalNAc1S(6)2		9.77	4.48	0.41	FA2G1GalNAc1S(6)2																						9.88	0.17				9.9	0.26				10.28	0.78
			0.1	FA3G3S(3)1
								0.1	A2BG2S(6)2
33	9.85	1.41	0.15	M4A2(Ac)1F2G2(Ac)2		9.87	3.5	0.14	M4A2(Ac)1F2G2(Ac)2				0.14	M4A2(Ac)1F2G2(Ac)2				0.14	M4A2(Ac)1F2G2(Ac)2				0.14	M4A2(Ac)1F2G2(Ac)2				0.14	M4A2(Ac)1F2G2(Ac)2				0.14	M4A2(Ac)1F2G2(Ac)2				0.14	M4A2(Ac)1F2G2(Ac)2
								0.1	FA2G2[SO4-2]1S(6)2
			1.2	A4G2Lac2				1.2	A4G2Lac2				1.2	A4G2Lac2
													3	FA2F1G2Lac1		9.99	2.58
34	10.01	2.6				10.01	1.9	3.5	A4BG4		10.01	0.69	3.5	A4BG4							10.05	1.4				10.02	0.82				10.06	0.19				10.07	0.25
			0.01	A3G3S(3)2
								0.1	FA4G4				2.5	FA4G4
			0.1	A2BG2S(6)2
			0.1	FA2G1S(6)1S(Ac)1				0.1	FA2G1S(6)1S(Ac)1
			2.3	FA2G2S(6)2				2.3	FA2G2S(6)2
35	10.19	2.01	0.9	FA3G3S[6]1		10.13	8.68	2.6	FA3G3S[6]1		10.13	9.59						3	A3G3GlcNAc3				3	A3G3GlcNAc3				3	A3G3GlcNAc3		10.15	0.19				10.29	0.58
			1.44	A2F2G1Lac2S(3)1
			0.1	FA2BG2S(3,6)2
			0.01	FA3G2S(3)2
			1.5	A3G3Lac2				1.5	A3G3Lac2				1.44	A3G3Lac2
36	10.28	1.59	0.2	FA2BG2S(6)2				0.2	FA2BG2S(6)2												10.34	0.38				10.3	0.83				10.3	0.4
			0.79	FA3G3S(3)2
37	10.42	1.1	0.1	FA3BG3S(3)2		10.74	4.44				10.5	2.39				10.59	1.61				10.63	1.58				10.59	1.37				10.66	0.57				10.67	0.81				10.67	0.57
			0.1	A3G3S(6)2				0.1	A3G3S(6)2
38	10.65	3.32						0.04	A4F1G4				0.04	A4F1G4		11.15	2.15				11.19	1.42				11.16	1.5				10.97	0.56	1	A1G1S1S(Ac)1		10.97	0.58	1	A1G1S1S(Ac)1		10.99	0.68	1	A1G1S1S(Ac)1
																		2	A4F1GalNAc1G1GlcNAc1				2	A4F1GalNAc1G1GlcNAc1				2	A4F1GalNAc1G1GlcNAc1
			1.5	FA2G2[SO4-2]1Lac1S(6)2				1.5	FA2G2[SO4-2]1Lac1S(6)2
			2.29	FA2[SO4-2]1G2S(6)2				2.29	FA2[SO4-2]1G2S(6)2
								0.78	A4F4G1				0.78	A4F4G1				0.78	A4F4G1									0.78	A4F4G1
			2.09	A2F3G2Lac1GlcNAc1S(3)1				2.09	A2F3G2Lac1GlcNAc1				2.09	A2F3G2Lac1GlcNAc1
39	11	2.52	0.01	FA3G2S(3)2		10.87	1.98				11.05	2.88
			3.5	A4BG4
			1	A3G2Lac1S(3,6)2
			0.4	A3BG3S(6)2				0.4	A3BG3S(6)2
			0.1	FA3G3S(6)2				0.4	FA3G3S(6)2
			0.1	A3G3Lac2				0.3	A3G3Lac2				1.3	A3G3Lac2
40	11.09	2.66	0.1	A3G3S(6)3		11.06	2.87	0.1	A3G3S(6)3		11.17	1.58
			0.2	A3G3Lac2S(3)1
			1	A2G1S1S(Ac)1				1	A2G1S1S(Ac)1				1	A2G1S1S(Ac)1				1	A2G1S1S(Ac)1				1	A2G1S1S(Ac)1				1	A2G1S1S(Ac)1
			3	A3G3Lac2GlcNAc1				2.8	A3G3Lac2GlcNAc1				3	A3G3Lac2GlcNAc1
41	11.42	2.14				11.2	2.82	1	FA4G4S(6)1		11.37	1.54									11.37	0.43				11.38	0.57				11.36	0.32				11.37	0.35				11.37	0.33
			0.75	FA3BG3S(6)3
			1.39	FA3G3S(3,3,6)3
								2	FA4BG3S(6,6)2
						11.43	3.03	0.75	FA3BG3S(6)3
42	11.51	3.65	0.01	A3G3S(6)3							11.46	2.61
			0.9	A4BG3S(6,6,6,8)4				0.9	A4BG3S(6,6,6,8)4
			0.6	FA3G3S(6)3 /FA3G3S(3,3,6)3				0.1	FA3G3S(6)3
			0.1	A3G3S(6)3				0.11	A3G3S(6)3
43	11.75	1.9	0.01	FA3BG3S(6)3		11.78	1.04	0.01	FA3BG3S(6)3		11.83	1.1				11.74	0.9				11.78	0.85				11.78	0.8				11.67	0.18				11.66	0.17				11.68	0.17
			1	A3G3Lac2S(6)1				1	A3G3Lac2S(6)1
													1.1	M11A1F1G1S1(Ac)1				0.9	M11A1F1G1S1(Ac)1				0.85	M11A1F1G1S1(Ac)1				0.8	M11A1F1G1S1(Ac)1				0.7	M11A1F1G1S1(Ac)1				0.7	M11A1F1G1S1(Ac)1
44	11.85	2.19	1.29	A4F1G3GalNAc1S(3)4												12.08	0.87				12.15	0.78				12.09	0.67				12.13	0.26				12.13	0.27				12.13	0.27
			0.27	A4G4S(3)3
								1	A4F1G4GlcNAc3				1	A4F1G4GlcNAc3				1	A4F1G3GlcNAc3				1	A4F1G3GlcNAc3				1	A4F1G3GlcNAc3
45	12.08	5.1	0.2	A3G3S(3)4		12.06	3				12.09	0.91
			2.9	FA2F1G2Lac1S(6,6,8)3				2.9	FA2F1G2Lac1S(6,6,8)3
			2	FA4BG3S(3,6,6)3
			0.1	FA2F1G2Lac1S(6,6,8)3				0.1	FA2F1G2Lac1S(6,6,8)3
			0.2	A3G3S(6)4				0.2	A3G3S(6)4
46	12.29	1.08	0.01	A3G3S(6,6,6,8)4		12.3	1.01	0.01	A3G3S(6,6,6,8)4		12.37	1.29																			12.38	0.09				12.35	0.07				12.38	0.12
			3	A4G4S(3)4
47	12.52	3.27	1	FA4G4S(3,3,3,6)4		12.42	0.65
48	12.75	5.19	0.4	FA4G4S(6)4				0.4	FA4G4S(6)4
			0.04	A4F1G4S(3)4
49	12.93	1.14	0.78	A4F4G1S(3)2		12.97	0.94				12.94	0.48														12.82	0.19				12.94	0.09				12.95	0.13				12.91	0.11
			0.95	A4G4S(3)4
50	13.03	0.95	2	A4G4S(6)4		13.12	1.04	2.04	A4G4S(6)4		13.69	1.98				13.17	0.23				13.22	0.16				13.14	0.14				13.17	0.1				13.21	0.1				13.17	0.1
51	13.15	1.75	0.1	A3G3S(6,6,6,8,8)5				0.1	A3G3S(6,6,6,8,8)5
			1.08	FA4G4S(6)3				1.01	FA4G4S(6)3
52	13.27	0.78	1.5	A4F1GalNAc1G2Lac1				1.5	A4F1GalNAc1G2Lac1				2	A4F1GalNAc1G2Lac1
53	13.42	0.42	1.02	A4F1G4GlcNAc3S(3)1		13.43	0.5
54	13.53	0.98				13.57	0.54									13.57	0.06									13.62	0.06
55	13.75	1.57	0.57	A4F1GalNAc1G2Lac1S(6)2		13.8	0.57	0.5	A4F1GalNAc1G2Lac1S(6)2							13.85	0.07
56	13.99	0.75	0.06	FA4G2S(3)3		14.02	0.84
57	14.16	0.7	0.3	FA4G2S(6)3				0.3	FA4G2S(6)3
58	14.7	1.06	0.98	M11A1F1G1S(6)1S(Ac)1		14.55	1.02	1	M11A1F1G1S(6)1S(Ac)1		14.79	0.93
59	22.35 min	0.79
60	22.98 min	0.34					0.37					0.47
61	23.49 min	0.21
		100.02	96.02				98.73	95.38				98.06	95.42				99.63	95.57				99.6	93.67				99.18	94.98				99.5	91.51				99.48	90.3				99.62	92.24
[truncated: 6 more columns]

## Sheet: Table S2D
Table S2C. LC-MS data for pooled endometriosis whole urine N-glycome
Pooled endometriosis sample
Peak number	Old GU	Measured (m/z)	Retention time 2AB	Base peak	Theoretical mass (m/z)	Error (ppm)	Ion	Assignment	Monosaccharide composition	Monoisotopic mass
1	4.26	1029.39	3.29	3.31	1029.39	0.58287	[M-H]-1	M3	HexNAc2Hex3	1030.4
2	4.56										no ions found but found in the other sample
3	4.78	1175.45	4.09	4.13	1175.45	2.46715	[M-H]-1	FM3	Hex3HexNAc2dHex1	1176.45	some ions found
		ND			1232.47	-	[M-H]-1	M3B/A1	Hex3HexNAc3	1233.48
4	4.97	ND			615.731	-	[M-2H]-2	M3B/A1	Hex3HexNAc3	1233.48		2AB labelled
5	5.25	1191.44	4.89	4.96	1191.44	1.67864	[M-H]-1	M4	HexNAc2Hex4	1192.45
6	5.6	1378.53	5.32	5.35	1378.53	0.435247	[M-H]-1	FA1	Hex3HexNAc3dHex1	1379.53
		717.272	5.5	5.6	717.27	2.78835	[M-2H]-2	A2	HexNAc4Hex3	1436.56
		830.28	6.27	6.21	830.278	2.40883	[M-2H]-2	FA1GalNAc[SO4-2]1	Hex3HexNAc4S1dHex1	1662.57
		696.76	6.27	6.34	696.757	3.44453	[M-2H]-2	A1G1	Hex4HexNAc3	1395.53
		696.759	6.27	6.34	696.757	3.15748	[M-2H]-2	M4A1	Hex4HexNAc3	1395.53
7	5.83	668.249	6.27	6.4	668.246	3.14255	[M-2H]-2	FM4	Hex4HexNAc2dHex1	1338.51
8	5.92	818.812	6.7	6.77	818.81	1.95406	[M-2H]-2	A2B/A3	Hex3HexNAc5	1639.63
		790.302	6.7	6.79	790.299	2.91029	[M-2H]-2	FA2	Hex3HexNAc4dHex1	1582.61
9	6.15	676.245	7.62	7.61	676.244	1.92238	[M-2H]-2	M5	HexNAc2Hex5	1354.5
		1000.31	7.62	7.63	1000.31	0.399877	[M-2H]-2	A2GalNAc2[SO4-2]2	Hex3HexNAc6Sul2	2002.63
		891.841	7.97	7.95	891.839	2.46681	[M-2H]-2	FA2B/FA2GalNAc1	Hex3HexNAc5dHex1	1785.69
		798.299	7.97	8.01	798.297	2.75587	[M-2H]-2	A2G1	Hex4HexNAc4	1598.61
10	6.44	899.839	9.05	9.06	899.837	2.77828	[M-2H]-2	A2BG1	Hex4HexNAc5	1801.69
11	6.58	777.787	9.22	9.28	777.784	4.88568	[M-2H]-2	M4A1G1	Hex5HexNAc3	1557.58
		871.327	9.34	9.36	871.326	2.06582	[M-2H]-2	FA1G1	Hex4HexNAc3dHex1	1541.59
12	6.73	871.327	9.77	9.78	871.326	1.83628	[M-2H]-2	FA2G1	Hex4HexNAc4dHex1	1744.67
13	6.81	862.821	9.85	9.92	862.818	3.82468	[M-2H]-2	A1GalNAc1S1	Hex3HexNAc4NeuAc1	1727.65
		899.843	ND-only one ion	10.06	899.837	6.89014	[M-2H]-2	A2BG1	Hex4HexNAc5	1801.69
14	6.92	1012.85	10.37	10.38	1012.84	3.06069	[M-2H]-2	FA2G1GalNAc[SO4-2]1	Hex4HexNAc5Sul1dHex	2027.7
		993.382	10.37	10.39	993.379	2.91933	[M-2H]-2	FA2GalNAc2	Hex3HexNAc6dHex1	1988.77
		972.866	10.37	10.45	972.865	1.02789	[M-2H]-2	FA2BG1	Hex4HexNAc5dHex1	1947.75
		995.868	10.37	10.47	995.85	18.4767	[M-2H]-2	A1G1Sg1S1	Hex4HexNAc3NeuAc1NeuGc1	1993.71
15	7.04	757.271	10.75	10.74	757.27	1.32053	[M-2H]-2	M6 D1 or D2	Hex6HexNAc2	1516.56
		972.867	10.75	10.84	972.865	1.54184	[M-2H]-2	FA2BG1	Hex4HexNAc5dHex1	1947.75
		842.308	10.79	10.97	842.305	4.39271	[M-2H]-2	A1G1S1	Hex4HexNAc3NeuAc1	1686.62
		879.325	11.14	11.22	879.323	1.70586	[M-2H]-2	A2G2	Hex5HexNAc4	1760.66
16	7.14	842.306	11.35	11.3	842.305	1.78083	[M-2H]-2	A1G1S1	Hex4HexNAc3NeuAc1	1686.62
		972.867	11.27	11.44	972.865	1.95299	[M-2H]-2	FA3G1	Hex4HexNAc5dHex1	1947.75
		915.336	11.47	11.45	915.334	2.29425	[M-2H]-2	FA1G1S1	Hex4HexNAc3NeuAc1dHex1	1832.68
		935.848	11.47	11.51	935.847	1.17541	[M-2H]-2	FA1GalNAc1S1	Hex3HexNAc4NeuAc1dHex1	1873.71
		1702.63	ND-only one ion	10.68	1702.63	2.05564	[M-H]-1	FM4A1G1	Hex5HexNAc3dHex1	1703.64
		850.815	ND-only one ion	11.79	850.812	3.17344	[M-2H]-2
17	7.33	2008.74	ND-only one ion	11.84	2008.74	0.149347	[M-H]-1	A1GlcN1G2S1	Hex5HexA1HexNAc3NeuAc1	2009.75
		1003.85	ND-only one ion	12.06	1003.87	17.2334	[M-2H]-2
		980.863	12.07	12.13	980.863	0.305853	[M-2H]-2	A2BG2/A3G2	Hex5HexNAc5	1963.74
18	7.57	1085.37	12.67	12.71	1085.36	3.86967	[M-2H]-2	A2G1GalNAc1[SO4-2]1S1	Hex4HexNAc5S1NeuAc1	2172.74
		1847.68	ND-only one ion	12.48	1847.67	5.3581	[M-H]-1	M4A1G1S1	Hex5HexNAc3NeuAc1	1848.68
		923.337	ND-only one ion	12.74	923.331	6.1733	[M-2H]-2
		ND			1718.63		[M-H]-1	M5A1G1	Hex6HexNAc3	1719.63
		858.813	ND-only two ions	12.77	858.81	3.26033	[M-2H]-2
		ND			1905.71		[M-H]-1	FA1G1Lac1/FA2G2	Hex5HexNAc4dHex1	1906.72
		952.352	12.82	12.78	952.352	0.31501	[M-2H]-2
		943.843	ND-only two ions	12.97	943.845	1.90709	[M-2H]-2	A2G1S1	Hex4HexNAc4NeuAc1	1889.7
19	7.71	2212.82	ND-only one ion	14.26	2212.8	10.0777	[M-H]-1	M5A1BG1S1	Hex6HexNAc4NeuAc1	2213.81
		1105.88	ND-only two ions	13.03	1105.9	13.1115	[M-2H]-2
		915.336	13.07	13.03	915.334	2.29425	[M-2H]-2	FA1G1S1	Hex4HexNAc3NeuAc1dHex1	1832.68
		1066.41	ND-only one ion	13.16	1066.41	2.25055	[M-2H]-2	FA2F1GalNAc2	Hex3HexNAc6dHex2	2134.83
		1045.9	ND-only two ions	13.17	1045.88	19.3139	[M-2H]-2	A2G2S(Ac)1	Ac1Hex5HexNAc4NeuAc1	2093.8
		1016.87	ND-only one ion	13.23	1016.87	0.393363	[M-2H]-2	FA2G1S1	Hex4HexNAc4NeuAc1	2035.76
		943.849	13.3	13.23	943.845	4.34394	[M-2H]-2	A2G1S1	Hex4HexNAc4NeuAc1	1889.7
		1037.39	ND-only one ion	13.36	1037.39	1.54234	[M-2H]-2	FA2GalNAc1S1	Hex3HexNAc5NeuAc1dHex1	2076.79
		ND			2154.76		[M-H]-1	M4A1G1Sg1S1	Hex5HexNAc3NeuAc1NeuGc1	2155.77
		1076.9	ND-only two ions	13.61	1076.88	18.5722	[M-2H]-2
		1053.89	13.57	13.63	1053.89	2.37216	[M-2H]-2	FA2BG2	Hex5HexNAc5dHex1	2109.8
20	7.89	1158.39	14.15	14.09	1158.39	1.38123	[M-2H]-2	FA2G1GalNAc[SO4-2]1S1	Hex4HexNAc5NeuAc1Sul1dHex1	2318.8
		838.298	14.47	14.4	838.297	2.02792	[M-2H]-2	M7	Hex7HexNAc2	1678.61
		923.334	14.47	14.51	923.331	2.59928	[M-2H]-2	M4A1G1S1	Hex5HexNAc3NeuAc1	1848.68
		1085.36	ND-only two ions-first and last	14.52	1085.36	1.01349	[M-2H]-2	A2G1GalNAc[SO4-2]1S1	Hex4HexNAc5Sul1NeuAc1	2172.74
		1024.87	14.47	14.65	1024.87	2.9272	[M-2H]-2	A2G2S1	Hex5HexNAc4NeuAc1	2051.76
		1178.91	14.47	14.68	1178.93	14.844	[M-2H]-2	FM4A1G1Lac1S1	Hex6HexNAc4NeuAc1dHex1	2359.87
		1045.39	ND-only two ions	14.77	1045.38	5.35688	[M-2H]-2	A2BG1S1	Hex4HexNAc5NeuAc1	2092.78
		1053.89	14.89	14.88	1053.89	0.284659	[M-2H]-2	FA3G2	Hex5HexNAc5dHex1	2109.8
		1016.88	14.89	14.9	1016.87	1.96681	[M-2H]-2	FA2G1S1	Hex4HexNAc4NeuAc1	2035.76
		1064.83	ND-only one ion	14.96	1064.85	17.2794	[M-2H]-2	A2G2[SO4-2]1S1	Hex5Sul1HexNAc4NeuAc1	2131.71
21	8.05	1138.93	15.2	15.3	1138.93	2.01945	[M-2H]-2	FA2GalNAc2S1	Hex3HexNAc6NeuAc1dHex1	2279.87
		1259.94	15.47	15.51	1259.93	3.73036	[M-2H]-2	FA2BG1GalNAc[SO4-2]1S1	Hex4HexNAc5Sul1NeuAc1dHex1	2318.8
22	8.13	1158.39	15.69	15.83	1158.39	1.38123	[M-2H]-2	FA2G1GalNAc[SO4-2]1S1	Hex4HexNAc5Sul1NeuAc1dHex1	2318.8
		1137.87	ND-only two ions	16.01	1137.88	5.00932	[M-2H]-2	FA2G2[SO4-2]1S1	Hex5Sul1HexNAc4NeuAc1dHex1	2277.77
23	8.33	1061.89	ND-only one ion		1061.89	3.6727	[M-2H]-2	A3G3/M5A2BG1	Hex6HexNAc5	2125.79
		ND			707.59		[M-3H]-3
		1097.9	16.34	16.21	1097.9	1.45733	[M-2H]-2	FA2G2S1	Hex5HexNAc4NeuAc1dHex1	2197.81
		1118.42	16.34	16.29	1118.41	2.1459	[M-2H]-2	FA2BG1S1/FA2G1GalNAc1S1	Hex4HexNAc5NeuAc1dHex1	2238.84
		1158.4	16.34	16.3	1158.39	5.69756	[M-2H]-2	FA2G1GalNAc[SO4-2]1S1	Hex4HexNAc5Sul1NeuAc1dHex1	2318.8
		1259.94	ND-only one ion	16.32	1259.93	9.28622	[M-2H]-2	FA2BG1GalNAc[SO4-2]1S1	Hex4HexNAc6Sul1NeuAc1dHex1	2521.88
		1025.37	16.4	16.36	1025.38	6.33911	[M-2H]-2	FA2F1G2	Hex5HexNAc4dHex2	2052.78
		1126.92	16.4	16.36	1126.92	0.621162	[M-2H]-2	FA2F1G2GalNAc1	Hex5HexNAc5dHex2	2255.86
		1024.87	16.4	16.41	1024.87	2.9272	[M-2H]-2	A2G2S1	Hex5HexNAc4NeuAc1	2051.76
		1163.43	ND-only two ions	16.55	1163.43	2.9224	[M-2H]-2	A3BG3	Hex6HexNAc6	2328.87
		ND			775.284		[M-3H]-3
		2300.79	ND-only one ion	18.17	2300.82	10.4311	[M-H]-1	FM4A1G1Sg1S1	Hex5HexNAc3NeuAc1NeuGc1dHex1	2301.83
		1149.9	ND-only two ions	16.62	1149.91	0.521782	[M-2H]-2
24	8.46	2407.85	ND-only one ion	16.63	2407.86	7.55856	[M-H]-1	M7A2G2	Hex9HexNAc4	2408.87
		ND			1203.43		[M-2H]-2
		1191.45	ND-only two ions	17.48	1191.42	17.8778	[M-2H]-2	A2G2S1S(Ac)1	Hex5HexNAc4NeuAc2Ac1	2384.86
		1190.94	17.4	17.52	1190.93	3.02284	[M-2H]-2	A2G1GalNAc1S2	Hex4HexNAc5NeuAc2	2383.88
		1126.92	17.59	17.66	1126.92	3.01707	[M-2H]-2	FA2F1G2GalNAc1	Hex5HexNAc5dHex2	2255.86
		1126.42	17.59	17.7	1126.41	4.3501	[M-2H]-2	A2BG2S1	Hex5HexNAc5NeuAc1	2254.84
25	8.59	1218.91	ND-only one ion	17.87	1218.9	4.18408	[M-2H]-2	M4A2F1G2[SO4-2]1S(3)1	Hex6HexNAc4Sul1NeuAc1dHex1	2439.82
		2196.82	ND-only one ion	17.99	2196.81	4.59758	[M-H]-1	FA1G1Lac1S1/FA2G2S1	Hex5HexNAc4NeuAc1dHex1	2197.81
		1097.9	18	18.03	1097.9	0.728664	[M-2H]-2
26	8.75	919.325	18	17.98	919.323	2.50184	[M-2H]-2	M8	Hex8HexNAc2	1840.66
		1004.36	18	18.15	1004.36	0.0995661	[M-2H]-2	M5A1G1S1	Hex6HexNAc3NeuAc1	2010.73
		1236.46	18.77	18.78	1236.46	4.20556	[M-2H]-2	FA4G3	Hex6HexNAc6dHex1	2474.93
27	8.98	823.954	ND-only one ion	18.79	823.97	18.9327	[M-3H]-3
		ND			1340.98		[M-2H]-2	FM6A2G2S1	Hex8HexNAc4NeuAc1dHex1	2683.97
28	9.1	1236.46	18.77	18.87	1236.46	2.34541	[M-2H]-2	FA4G3	Hex6HexNAc6dHex1	2474.93
		ND			1169.42		[M-2H]-2	M4A2(Ac)1F2G2(Ac)2	Hex6Ac3HexNAc4dHex2	2340.86
		1137.88	ND-only one ion	18.93	1137.88	2.02131	[M-2H]-2	FA2G2[SO4-2]1S1	Hex5Sul1HexNAc4NeuAc1dHex1	2277.77
		1199.44	19.04	19.17	1199.44	4.00187	[M-2H]-2	FA2BG2S1	Hex5HexNAc5NeuAc1dHex1	2400.89
		ND	19.09	19.37	1247.42		[M-2H]-2	A3G3[SO4-2]1S1	Hex6Sul1HexNAc5NeuAc1	2496.85
		1243.45	19.75	19.7	1243.45	2.2518	[M-2H]-2	FA2G2S2	Hex5HexNAc4NeuAc2dHex1	2488.91
		1264.97	19.75	19.85	1264.97	0.316213	[M-2H]-2	A4BG3	Hex6HexNAc7	2531.95
		ND			1308.98		[M-2H]-2	A3BG3S1	Hex6HexNAc6NeuAc1	2619.97
		ND			872.315		[M-3H]-3
		1263.96	20	19.94	1263.96	2.92731	[M-2H]-2	FA2G1GalNAc1S2	Hex4HexNAc5NeuAc2dHex1	2529.94
		1345	ND-only one ion	19.98	1344.99	9.36812	[M-2H]-2	FA2BG2S2	Hex5HexNAc5NeuAc2dHex1	2691.99
		ND			896.322		[M-3H]-3
29	9.34	1170.42	20	20.02	1170.42	4.18654	[M-2H]-2	A2G2S2	Hex5HexNAc4NeuAc2	2342.85
		1284.48	20.05	20.06	1284.47	3.11411	[M-2H]-2	FA2GalNAc2S2	Hex3HexNAc6NeuAc2dHex1	2570.96
		1169.41	ND-only two ions- first and last	20.43	1169.42	8.3802	[M-2H]-2	M4A2(Ac)1F2G2(Ac)2	Hex6HexNAc4dHex2Ac3	2340.86
		964.844	ND-only one ion	20.71	964.85	6.21858	[M-2H]-2	A2G1S(Ac)1	Hex4HexNAc4NeuAc1Ac1	1931.71
		1000.36	20.99	20.92	1000.35	6.49773	[M-2H]-2	M9	Hex9HexNAc2	2002.71
30	9.39	ND			1280.47		[M-2H]-2	FA3G3S1	Hex6HexNAc5NeuAc1dHex1	2562.95
		ND			853.308		[M-3H]-3
		ND			1247.42		[M-2H]-2	A3G3[SO4-2]1S1	Hex6Sul1HexNAc5NeuAc1	2496.85
		ND			831.274		[M-3H]-3
31	9.59	1244.45	21.69	21.46	1244.46	4.66067	[M-2H]-2	A4G4	Hex7HexNAc6	2490.93
		1243.45	21.49	21.48	1243.45	0.643373	[M-2H]-2	FA2G2S2	Hex5HexNAc4NeuAc2dHex1	2488.91
		1170.42	21.69	21.66	1170.42	2.90494	[M-2H]-2	A2G2S2	Hex5HexNAc4NeuAc2	2342.85
		1283.41	ND-only one ion	21.75	1283.43	15.6612	[M-2H]-2	FA2G2[SO4-2]1S2	Hex5Sul1HexNAc4NeuAc2dHex1	2568.87
		1170.92	21.69	21.79	1170.93	4.52632	[M-2H]-2	FA2F1G2S1	Hex5HexNAc4dHex2NeuAc1	2343.87
		ND			1263.96		[M-2H]-2	FA2G1GalNAc1S2	Hex4HexNAc5NeuAc2dHex1	2529.94
32	9.78	1280.47	ND-only one ion	21.81	1280.47	5.77915	[M-2H]-2	FA3G3S1	Hex6HexNAc5NeuAc1dHex1	2562.95
		ND			853.308		[M-3H]-3
33	9.85	1169.41	21.92	22.04	1169.42	7.26854	[M-2H]-2	M4A2(Ac)1F2G2(Ac)2	Hex6HexNAc4dHex2Ac3	2340.86
		1447.56	ND-only one ion	22.47	1447.53	14.9219	[M-2H]-2	A4G2Lac2	Hex7HexNAc8	2897.08
		ND			964.687		[M-3H]-3
34	10.01	1353	ND-only one ion	23.04	1352.98	11.1605	[M-2H]-2	A3G3S2	Hex6HexNAc5NeuAc2	2707.98
		ND			901.654		[M-3H]-3
		ND			1271.96		[M-2H]-2	A2BG2S2	Hex5HexNAc5NeuAc2	2545.93
		1183.42	22.97	23.14	1183.43	8.02754	[M-2H]-2	FA2G1S2(Ac)1	Hex4HexNAc4NeuAc2dHex1Ac1	2368.87
		1243.45	23.2	23.21	1243.45	0	[M-2H]-2	FA2G2S2	Hex5HexNAc4NeuAc2dHex1	2488.91
35	10.19	1280.47	ND-only one ion	23.45	1280.47	0.156193	[M-2H]-2	FA3G3S1	Hex4HexNAc5NeuAc1dHex1	2562.95
		ND			853.308		[M-3H]-3
		1455.04	ND-only one ion	23.74	1455.03	1.99308	[M-2H]-2	A2F2G1Lac2S1	Hex6HexNAc6NeuAc1dHex2	2912.08
		ND			969.687		[M-3H]-3
		1344.99	ND-only one ion	23.75	1344.99	2.0818	[M-2H]-2	FA2BG2S2/FA3G2S2	Hex5HexNAc5NeuAc2dHex1	2691.99
		ND			896.322		[M-3H]-3
		1427.02	ND-only one ion	23.81	1427.02	1.89205	[M-2H]-2	A3G3Lac2	Hex8HexNAc7	2856.06
		ND			951.012		[M-3H]-3
36	10.28	1345	ND-only one ion	23.87	1344.99	9.14507	[M-2H]-2	FA2BG2S2	Hex5HexNAc5NeuAc2dHex1	2691.99
		1426.02	ND-only one ion	23.92	1426.01	6.3113	[M-2H]-2	FA3G3S2	Hex6HexNAc5NeuAc2dHex1	2854.04
		950.347	ND-only one ion	23.76	950.34	7.57624	[M-3H]-3
37	10.42	1527.56	ND-only two ions	23.96	1527.55	1.44021	[M-2H]-2	FA3BG3S2	Hex6HexNAc6NeuAc2dHex1	3057.12
		1018.03	ND-only one ion	22.89	1018.03	4.71497	[M-3H]-3
		1498.55	ND-only one ion	24.27	1498.53	12.2119	[M-2H]-2	A3G3S2	Hex6HexNAc5NeuAc2	2707.98
		998.678	ND-only one ion	23.7	998.686	7.81026	[M-3H]-3
38	10.65	1465.98	24.04	23.93	1465.99	5.1842	[M-2H]-2	FA2G2[SO4-2]1Lac1S2	Hex6HexNAc5NeuAc2S1dHex1	2934
		1283.41	ND-only one ion		1283.43	15.6612	[M-2H]-2	FA2[SO4-2]1G2S2	Hex5HexNAc4Sul1NeuAc2dHex1	2568.87
		1528.05	ND-only one ion	23.96	1528.06	11.7796	[M-2H]-2	A2F3G2Lac1GlcNAc1S1	Hex6HexNAc6NeuAc1dHex3	3058.14
		1018.37	ND-only one ion	24.08	1018.37	1.27655	[M-3H]-3
39	11	1344.98	ND-only one ion	24.27	1344.99	3.64316	[M-2H]-2	FA3G2S2
		ND			1346		[M-2H]-2	A4BG4	Hex7HexNAc7	2694
		896.995	ND-only one ion	24.6	896.994	0.222967	[M-3H]-3
		ND-one ion at 24.92 mins		24.92	1454.52		[M-2H]-2	A3G2Lac1S2	Hex6HexNAc6NeuAc2	2911.06
		ND-one ion at 24.87 mins		24.87	969.347		[M-3H]-3
		1454.55	ND-only one ion	24.92	1454.52	14.644	[M-2H]-2	A3BG3S2	Hex6HexNAc6NeuAc2	2911.06
		969.34	ND-only one ion		969.347	7.42768	[M-3H]-3
		1426.03	ND-only one ion	25.44	1426.01	11.9915	[M-2H]-2	FA3G3S2	Hex6HexNAc5NeuAc2dHex1	2854.04
		950.324	ND-only one ion	25.5	950.34	16.9413	[M-3H]-3
		1427.03	ND-only one ion	25.48	1427.02	6.58715	[M-2H]-2	A3G3Lac2	Hex8HexNAc7	2856.06
		ND			951.012		[M-3H]-3
40	11.09	ND						A3G3S3	Hex6HexNAc5NeuAc3	2999.08
		ND
		1572.58	ND-only one ion	25.18	1572.57	4.13336	[M-2H]-2	A3G3Lac2S1	Hex8HexNAc7NeuAc1	3147.15
		ND			1048.04		[M-3H]-3
		1110.39	26.55	26.24	1110.4	9.72625	[M-2H]-2	A2G1S2(Ac)1	Ac1Hex4HexNAc4NeuAc2	2222.81
		1528.55	ND-only one ion	26.81	1528.56	10.0094	[M-2H]-2	A3G3Lac2GlcNAc1	Hex8HexNAc8	3059.14
		ND			1018.71		[M-3H]-3
41	11.42	1673.07	ND-only one ion	26.59	1673.1	15.9584	[M-2H]-2	FA3BG3S3	Hex6HexNAc6NeuAc3dHex1	3348.22
		ND			1115.06		[M-3H]-3
		ND			1571.56		[M-2H]-2	FA3G3S3	Hex6HexNAc5NeuAc3dHex1	3145.14
		1047.36	ND-only one ion	27.21	1047.37	11.2663	[M-3H]-3
42	11.51	1498.53	ND-only one ion	27.29	1498.53	0.400392	[M-2H]-2	A3G3S3	Hex6HexNAc5NeuAc3	2999.08
		998.689	ND-only one ion	27.18	998.686	3.40447	[M-3H]-3
		1231.12	ND-only one ion	28.06	1231.1	15.9207	[M-3H]-3	A4BG3S4	Hex6HexNAc7NeuAc4	3696.33
		ND			1571.56		[M-2H]-2	FA3G3S3	Hex6HexNAc5NeuAc3dHex1	3145.14
		1047.37	ND-only one ion	28.57	1047.37	3.81908	[M-3H]-3
		998.688	28.95	28.84	998.686	2.60342	[M-3H]-3	A3G3S3	Hex6HexNAc5NeuAc3	2999.08
43	11.75	1673.07			1673.1		[M-2H]-2	FA3BG3S3	Hex6HexNAc6NeuAc3dHex1	3348.22
		ND			1115.06		[M-3H]-3
		1572.58	ND-only one ion	29.25	1572.57	6.04107	[M-2H]-2	A3G3Lac2S1	Hex8HexNAc7NeuAc1	3147.15
		ND			1048.04		[M-3H]-3
44	11.85	1920.22	ND-only one ion	30.66	1920.19	16.4567	[M-2H]-2	A4F1G3GalNAc1S4	Hex6HexNAc7NeuAc4dHex1	3842.39
		ND			1279.79		[M-3H]-3
		1681.12	ND-only one ion	31.09	1681.1	13.86	[M-2H]-2	A4G4S3	Hex7HexNAc6NeuAc3	3364.21
		1120.4	ND-only one ion	31.11	1120.4	0.981795	[M-3H]-3
45	12.08	1095.72	31	31.25	1095.72	0.365058	[M-3H]-3	A3G3S4	Hex6HexNAc5NeuAc4	3290.17
		1096.05	31.4	31.39	1096.06	5.10922	[M-3H]-3	FA2F1G2Lac1S3	Hex6HexNAc5NeuAc3dHex2	3291.2
		1174.62	ND-only one ion	31.82	1174.64	19.3251	[M-2H]-2	FA4BG3S3	Hex6HexNAc7NeuAc3dHex1	3551.3
		1182.75	ND-only one ion	31.57	1182.76	7.69388	[M-3H]-3
		1644.58	ND-only one ion	31.56	1644.59	4.92524	[M-2H]-2	FA2F1G2Lac1S3	Hex6HexNAc5dHex2NeuAc3	3291.2
		1096.06	31.64	31.62	1096.06	2.2809	[M-3H]-3
		ND			1644.08		[M-2H]-2	A3G3S4	Hex6HexNAc5NeuAc4	3290.17
		1095.71	31.64	31.62	1095.72	4.01563	[M-3H]-3
46	12.29	ND			1826.65		[M-2H]-2	A4G4S4	Hex7HexNAc6NeuAc4	3655.31
		ND			1217.43		[M-3H]-3
47	12.52	1899.67	ND-only one ion	27.91	1899.68	1.36866	[M-2H]-2	FA4G4S4/A4F1G4S4	Hex7HexNAc6NeuAc4dHex1	3801.36
48	12.75	1266.12	ND-only one ion	31.93	1266.11	2.92233	[M-3H]-3
49	12.93	1056.04	32.3	31.98	1056.06	16.287	[M-3H]-3	A4F4G1S2	Hex4HexNAc6NeuAc2dHex4	3171.19
		ND			1826.65		[M-2H]-2	A4G4S4	Hex7HexNAc6NeuAc4	3655.31
50	13.03	ND			1217.43		[M-3H]-3
51	13.15	1192.73	32.09	32.1	1192.75	17.1033	[M-2H]-2	A3G3S5	Hex6HexNAc5NeuAc5	3581.27
		ND			1754.13		[M-2H]-2	FA4G4S3	Hex7HexNAc6NeuAc3dHex1	3510.27
		1169.08	ND-only one ion	32.73	1169.08	0.427686	[M-3H]-3
52	13.27	1439.52	33.74	32.85	1439.54	14.1018	[M-2H]-2	A4F1GalNAc1G2Lac1	Hex6HexNAc8dHex1	2881.09
53	13.42	1767.62	ND-only one ion	33.59	1767.65	17.198	[M-2H]-2	A4F1G4GlcNAc3S1	Hex7HexNAc7dHex1NeuAc1	3537.32
54	13.53	1178.08	ND-only one ion	33.67	1178.1	14.3452	[M-3H]-3
55	13.75	1153.4	ND-only one ion	34.19	1153.42	15.1723	[M-3H]-3	A4F1GalNAc1G2Lac1S2	Hex6HexNAc8dHex1NeuAc2	3463.28
		1592.07	ND-only one ion	34.53	1592.07	4.01991	[M-2H]-2	FA4G2S3	Hex5HexNAc6NeuAc3dHex1	3186.16
56	13.99	1061.03	ND-only two ions	34.54	1061.05	16.3046	[M-3H]-3
57	14.16	1730.12	ND-only one ion	34.94	1730.1	10.7508	[M-2H]-2	M11FA1G1S2(Ac)1	Ac1Hex12HexNAc3NeuAc2dHex1	3462.21
58	14.7	ND			1153.06		[M-3H]-3
59	22.35 min
60	22.98 min
61	23.54 min

## Sheet: Table S3
Table S3. Summary table of the assigned major N-glycan structures in each glycan peak and features of the whole urine glycoproteome from control (without endometriosis) and endometriosis sample.
Control sample				Endometriosis sample
Peak	GU	Main glycan		Peak		GU	Main glycan
1	4.28	M3		1		4.28	M3
2	4.74	M3B		2		4.73	A1
		FM3							Structure abbreviations: all N-glycans have two core GlcNAcs; F at the start of the abbreviation indicates a core-fucose α1,6-linked to the inner GlcNAc; Mx, number (x) of mannose on core GlcNAcs; Ax, number of antenna (GlcNAc) on trimannosyl core; A2, biantennary with both GlcNAcs as β1,2-linked; A3, triantennary with a GlcNAc linked β1,2 to both mannose and the third GlcNAc linked β1,4 to the α…
3	4.97	A1		3		4.96	A1
4	5.1	M4		4		5.08	M4
5	5.27	FA1		5		5.31	FA1
		A2
6	5.61	FA1GalNAc[SO4-2]1		6		5.61	M4A1
7	5.84	A2B		7		5.85	FM4
8	5.96	FA2		8		5.92	FA2
		A3							The numbered glycan peaks containing different main glycan structures in patient and control samples were highlighted with green colour.
9	6.17	M5		9		6.17	M5
10	6.39	FA2GalNAc1		10		6.38	A2B[6]G1
		FA1G1								Features	control pool	endometriosis pool
11	6.63	A2B[6]G1		11		6.56	M4A1G1			oligomannose	16.29	9.98
12	6.72	FA2G1		12		6.7	FA2G1			hybrid	13.78	6.13
13	6.82	A2B[3]G1		13		6.83	A1GalNAc1S(6)1			complex	66.12	79.91
14	6.98	FA2BG[6]1		14		6.98	FA2GalNAc2			bisects	12.64	12.91
15	7.1	M6 D1 or D2		15		7.1	M6 D1 or D2			monoantennary	6.82	5.55
16	7.19	FA1GalNAc1S(3)1		16		7.17	FA3G1			biantennary	43.64	42.56
17	7.34	A3G2		17		7.4	A3G2			triantennary	13.5	15.15
18	7.62	M4A1G1S(3)1		18		7.61	A2G1GalNAc1[SO4-2]1S(3)1			tetraantennary	15.94	22.78
19	7.68	FA1G1Lac1		19		7.67	FA2G2			core fucosylated	29.42	36.77
		FA2G2								outer arm fucosylated	29.47	16.73
20	7.78	FA2F1GalNAc2		20		7.78	A2G2S(Ac)1			total sialylated	53.11	64.16
21	7.95	M7		21		7.95	M7			not sialylated	43.08	31.86
22	8.04	FA2BG1GalNAc[SO4-2]1S(3)1		22		8.06	FA2GalNAc2S(6)1			alpha2-3	15.76	19.24
							FA2BG1GalNAc[SO4-2]1S(3)1			alpha2-6	26.57	33.84
23	8.18	FA2F1G2		23		8.15	FA2G1GalNAc[SO4-2]1S(6)1			both linkages	10.78	11.08
24	8.32	A2G2S(6)1		24		8.32	M5A2BG1			monosialylated	24.15	20.9
25	8.45	FA2F1G2GalNAc1		25		8.45	A2G2S(6)1S(Ac)1			disialylated	15.95	23.5
26	8.56	FA4G3		26		8.57	M4A2F1G2[SO4-2]1S(3)1			trisialylated	8.34	9.67
27	8.72	M5A1G1S(6)1		27		8.72	FA2G2S(6)1			tetrasialylated	4.66	9.99
28	8.82	M7A2G2		28		8.82	FM6A2G2S[3]1			polysialylated	0.01	0.1
29	9.01	M4A2(Ac)1F2G2(Ac)2		29		9.01	FA2G1GalNAc1S(3)2			glycolyl sialic acid	0.12	0.28
30	9.26	M9		30		9.26	A2G1S(Ac)1			galactosylated	73.62	80.88
		A2G1S(Ac)1								non galactosylated	22.57	15.14
31	9.46	FA2F1G2S(6)1		31		9.46	A2G2S(6)2			monogalactosylated	15.23	12.86
32	9.64	M4A2(Ac)1F2G2(Ac)2		32		9.62	A4G2Lac2			digalactosylated	36.14	36.62
33	9.86	A4G2Lac2		33		9.85	FA2G2S(6)2			trigalactosylated	15.04	18.04
34	10	A2F2G1Lac2S(3)1		34		10.01	FA2BG2S(3,6)2			tetragalactosylated	7.21	13.36
35	10.14	A4BG4		35		10.14	FA3G3S(3)2			sulfated	4.14	7.5
36	10.26	A3G3Lac2		36		10.26	FA3BG3S(3)2			acetylated	10.9	4.9
							A3G3S(6)2			polylactosamine extensions	15.39	18.7
37	10.5	FA2[SO4-2]1G2S(6)2		37		10.5	FA2[SO4-2]1G2S(6)2			containing GalNAc	11.51	8.66
38	10.81	A2F3G2Lac1GlcNAc1S(3)1		38		10.81	A4BG4
39	10.9	A2G1S1S(Ac)1		39		10.91	A3G3Lac2GlcNAc1
40	11.25	A3G3Lac2GlcNAc1		40		11.25	FA3G3S(3,3,6)3
41	11.34	FA3BG3S(6)3		41		11.34	A4BG3S(6,6,6,8)4
		A3G3Lac2S(6)1
42	11.58	FA3BG3S(6)3		42		11.59	A3G3Lac2S(6)1
43	11.7	A4F1G3GalNAc1S(3)4		43		11.7	A4F1G3GalNAc1S(3)4
44	11.98	FA4BG3S(3,6,6)3		44		11.98	FA2F1G2Lac1S(6,6,8)3
45	12.42	FA2F1G2Lac1S(6,6,8)3		45		12.41	A4G4S(3)4
46	12.66	FA4G4S(3,3,3,6)4		46		12.66	FA4G4S(6)4
47	12.84	FA4G4S(6)4		47		12.83	A4G4S(3)4
48	12.97	A4F1GalNAc1G2Lac1		48		12.98	A4G4S(6)4
49	13.09	A4G4S(6)4		49		13.09	FA4G4S(6)3
50	13.25	A4F4G1S(3)2		50		13.25	A4F1GalNAc1G2Lac1
51	13.51	A4F1G4GlcNAc3S(3)1		51		13.51	A4F1G4GlcNAc3S(3)1
52	13.73	A4F1GalNAc1G2Lac1S(6)2		52		13.71	A4F1GalNAc1G2Lac1S(6)2
53	13.9	M11A1F1G1S(6)1S(Ac)1		53		13.9	FA4G2S(3)3
54	14.03	FA4G2S(3)3		54		14.04	FA4G2S(6)3
55	14.44	FA4G2S(6)3		55		14.38	M11A1F1G1S(6)1S(Ac)1
56	14.68	-		56		14.71	-
57	14.95	-		57		14.94	-
58	15.09	-		58		15.09	-

## Sheet: Table S4A
Table S4A. Exoglycosidase digestion panel for control urine IgG N-glycome
UND						NAN1					ABS					ABS+SPG					ABS+BTG					ABS+BTG+AMF					ABS+BTG+BKF					ABS+BTG+BKF+GUH (Pro)					ABS+BTG+BKF+GUH+JBM					Summary	ProA labelled
	GU	% Area		Glycan		GU	% Area		Glycan		GU	% Area		Glycan		GU	% Area		Glycan		GU	% Area		Glycan		GU	% Area		Glycan		GU	% Area		Glycan		GU	% Area		Glycan		GU	% Area	Glycan				UND	NAN1	ABS
																																										52.23	52.23	M1		high mannose	2.16	2.58	2.34
																																										39.29	39.29	M2		hybrid	0.3475	0.3775	0.325
1	5.13	0.19	0.19	M3		5.12	0.34	0.34	M3		5.31	0.17	0.17	M3		5.32	0.6	0.6	M3		5.32	0.51	0.55	M3		5.32	0.47	0.47	M3		5.33	0.32	0.32	M3		5.14	60.3	60.3	M3		5.17	0.39				A1	0.28	0.49	0.38
																																											0.39	M2GalNAc[SO4-2]1		A1B	0.13	0.12	0.126667
2	5.41	0.01				5.48	0.07				5.51	0.01				5.44	0.09				5.46	0.04				5.47	0.06				5.45	0.05				5.44	0.25				5.43	0.25				FA1	0.34	0.4	0.3
3	5.58	0.15				5.58	0.21				5.58	0.13				5.68	0.33				5.68	0.32				5.68	0.31				5.53	0.03				5.59	30.45				5.73	0.35				FA1B	0.253333	0.253333	0.253333
			0.01	M3B				0.07	M3B				0.01	M3B				0.09	M3B				0.04	M3B				0.06	M3B		5.7	0.5	0.08	M3B				30.96	M3B				0.68	M3B		A2	1.56	1.38	1.36
4	5.77	0.03	0.16	A1[6]		5.8	0.16	0.25	A1[6]		5.81	0.04	0.14	A1[6]		5.84	0.05	0.35	A1[6]		5.85	0.01	0.32	A1[6]		5.84	0.08	0.38	A1[6]				0.5	A1[6]		5.85	0.26				5.91	0.08				A2B	7.54	7.38	7.23
			0.02	FM3				0.12	FM3				0.03	FM3				0.03	FM3				0.005	FM3				0.01	FM3																	FA2	57.185	57.145	57.295
																																														FA2B	26.08	25.63	26.1833
5	5.95	0.19	0.06	M4		5.98	0.33	0.06	M4		6.01	0.15	0.06	M4		5.93	0.33	0.1	M4		5.91	0.33	0.1	M4		5.97	0.15	0.01	M4		5.91	0.48	0.095	M4		6.04	0.66	0.19	M4		5.99	0.08				modified	0.3775	0.52	0.43
			0.05	A1GalNAc1[SO4-2]1				0.19	A1GalNAc1[SO4-2]1				0.1	A1GalNAc1[SO4-2]1				0.15	A1GalNAc1[SO4-2]1				0.15	A1GalNAc1[SO4-2]1				0.06	A1GalNAc1[SO4-2]1				0.305	A1GalNAc1[SO4-2]1				0.39	A1GalNAc[SO4-2]1							background	3.74	3.74	3.8
			0.08					0.08					0.08					0.08					0.08					0.08					0.08					0.08					0.08
6	6.12	0.19	0.05	A1[3]		6.11	0.37	0.17	A1[3]		6.11	0.26	0.17	A1[3]		6.12	0.4	0.07	A1[3]		6.12	0.46	0.14	A1[3]		6.12	0.48	0.14	A1[3]		6.22	52.52	0.14	A1[3]		6.13	0.38				6.14	0.21
																		0.126667	A1B				0.126667	A1B				0.126667	A1B				0.38	A1B				0.38	A1B				0.21	A1B		SUM	99.9933	100.016	100.023
			0.14	FA1[6]				0.2	FA1[6]				0.1	FA1[6]				0.2	FA1[6]				0.2	FA1[6]				0.213333	FA1[6]																	from summary	99.9933	100.016	100.023
7	6.21	0.5	0.253333	FA1B		6.22	0.72	0.253333	FA1B		6.21	0.48	0.253333	FA1B		6.22	5.88	0.253333	FA1B		6.22	6.08	0.253333	FA1B		6.22	6.19	0.253333	FA1B							6.27	0.72				6.41	1.42
																		0.0425	A2GalNAc1[SO4-2]1				0.0425	A2GalNAc1[SO4-2]1				0.0425	A2GalNAc1[SO4-2]1				0.085	A2GalNAc1[SO4-2]1												incompletely digested-Fucosidase (BKF) cannot completely remove (only partially) core α1,6-fucose from procainamide labelled glycans, even from FM3 to M3, at higher enzyme concentration or even for much longer incubation time due to steric hindrance.
			0.02	A2				0.02	A2				0.02	A2				0.76	A2				0.76	A2				0.97	A2				26.81	A2
			0.23	A2B				0.45	A2B				0.11	A2B				4.82	A2B				5.32	A2B				4.82	A2B				25.1	A2B				0.93	A2B				3.01	A2B
8	6.61	12.18	0.245	FA1GalNAc[SO4-2]1		6.61	13.45	0.245	FA1GalNAc[SO4-2]1		6.61	11.35	0.245	FA1GalNAc[SO4-2]1		6.61	63.04	0.245	FA1GalNAc[SO4-2]1		6.61	63.77	0.245	FA1GalNAc[SO4-2]1		6.61	64.21	0.245	FA1GalNAc[SO4-2]1		6.6	30.28				6.68	0.61				6.68	1.59
			11.425	FA2				12.885	FA2				10.8575	FA2				54.68	FA2				55.28	FA2				56.42	FA2				30.185	FA2
			0.1	M4A1				0.1	M4A1				0.0475	M4A1				0.095	M4A1				0.095	M4A1				0.095	M4A1				0.095	M4A1
9	6.79	0.06	0.4	M5		6.76	0.25	0.4	M5		6.79	0.2	0.4	M5				0.41	M5				0.41	M5				0.41	M5		6.77	0.41	0.41	M5				0.6	M5
																		0.0425	FA2GalNAc[SO4-2]1				0.0425	FA2GalNAc[SO4-2]1				0.0425	FA2GalNAc[SO4-2]1
			0.07	A1G1				0.07	A1G1				0.07	A1G1				0.07	A1G1												6.97	6.49				6.97	0.78				7.17	0.63
10	6.96	4.33	0.63			6.96	5.09	0.63			6.96	4.35	0.63			6.97	18.04	0.63			6.97	18.55	0.63			6.97	19.06	0.63					0.63					0.58					0.63
													0.0425	A2G1GalNAc1[SO4-2]1
													0.126667	A1BG1
													0.0475	M4A1G1
			3.7	FA2B				4.46	FA2B				3.50333	FA2B				24.91	FA2B				25.42	FA2B				25.43	FA2B				5.86	FA2B
11	7.11	0.37	0.16	FA1G1		7.12	0.4	0.16	FA1G1		7.11	0.52	0.2	FA1G1		7.16	0.74	0.1	FA1G1		7.16	0.56	0.1	FA1G1		7.16	0.46	0.1	FA1G1		7.11	0.34	0.1	FA1G1
			0.21	A2G1				0.24	A2G1				0.32	A2G1				0.14	A2G1				0.26	A2G1				0.36	A2G1				0.24	A2G1
12	7.31	0.35	0.35	A2BG1		7.31	0.39	0.39	A2BG1		7.3	0.36	0.36	A2BG1		7.27	0.65	1.15	A2BG1		7.27	0.64	0.84	A2BG1		7.26	1.47	1.47	A2BG1		7.27	1.41	1.41	A2BG1		7.35	1.32	1.32	A2BG1		7.42	0.43	0.43	A2BG1
13	7.39	14.84	14.84			7.39	15.43	15.43			7.39	14.28	0.0425	FA2G1GalNAc[SO4-2]1		7.4	0.52	0.52			7.4	0.37	0.37			7.4	0.28	0.28			7.4	0.26	0.26
				FA2[6]G1					FA2[6]G1				14.2375	FA2[6]G1					FA2[6]G1					FA2[6]G1					FA2[6]G1					FA2[6]G1
14	7.51	8.38	8.38	FA2[3]G1		7.51	8.75	8.75	FA2[3]G1		7.51	10.02	10.02	FA2[3]G1		7.48	0.58	0.58	FA2[3]G1		7.48	0.47	0.47	FA2[3]G1		7.48	0.51	0.51	FA2[3]G1		7.49	0.35	0.35	FA2[3]G1
15	7.66	5.09	0.61			7.66	5.43	0.61			7.66	5.34	0.61			7.63	1.43	0.61			7.63	1.5	0.62			7.63	1.46	0.62			7.63	0.98	0.62			7.7	0.99	0.62			7.7	0.62	0.62
			0.35	M6				0.35	M6				0.35	M6				0.35	M6				0.36	M6				0.36	M6				0.36	M6				0.37	M6
			0.01	FA2[3]G1				0.01	FA2[3]G1				0.01	FA2[3]G1
			4.12	FA2[6]BG1				4.46	FA2[6]BG1				4.37	FA2[6]BG1				0.47	FA2[6]BG1				0.48	FA2[6]BG1				0.48	FA2[6]BG1
16	7.78	0.61	0.08			7.78	0.63	0.08			7.78	1.05	0.08			7.74	0.48	0.08			7.76	0.08	0.08			7.74	0.21	0.06			7.74	0.06	0.06			7.85	0.66	0.09			7.8	0.09	0.09
			0.33	FA2[3]BG1				0.32	FA2[3]BG1				0.47	FA2[3]BG1				0.4	FA2[3]BG1
			0.2	M5A1				0.23	M5A1				0.23	M5A1				0.23	M5A1				0.23	M5A1				0.25	M5A1				0.18	M5A1
17	7.85	0.6	0.6	M6		7.85	0.71	0.71	M6		7.84	0.53	0.73	M6		7.86	1	0.77	M6		7.86	1	0.67	M6		7.86	0.87	0.77	M6		7.85	1.05	0.78	M6				0.57	M6
18	7.93	1.21	0.06			7.93	1.72	0.06			7.93	5.41	0.06			8.01	0.41	0.06			8.01	0.46	0.06			8.01	0.38	0.16			8.05	0.41	0.16			8.01	0.23	0.06			7.98	0.06	0.06
			0.0425	A2G1GalNAc1[SO4-2]1S1				0.0425	A2G1GalNAc1[SO4-2]1S1
			0.22	A2G2				0.23	A2G2				0.19	A2G2
			0.19					0.19					0.19					0.19					0.09					0.08					0.39					0.25					0.26
19	8.12	0.66	1.33	A2BG2		8.12	0.91	2.09	A2BG2		8.13	1.29	5.76	A2BG2		8.15	0.19	0.35	A2BG2		8.15	0.09	0.4	A2BG2		8.15	0.08	0.22	A2BG2		8.14	0.3	0.25	A2BG2		8.14	0.08				8.13	0.26
			0.02	FA1G1S(6)1				0.02	FA1G1S(6)1
20	8.32	15.75	0.03			8.32	15.8	0.03			8.32	28.34	0.03			8.22	0.84	0.03			8.22	0.81	0.03			8.34	0.25	0.03			8.22	0.46	0.03			8.31	0.03	0.03			8.32	0.08	0.08
			0.04	FA2G1GalNAc[SO4-2]1S1				0.0425	FA2G1GalNAc[SO4-2]1S1
			8.68	FA2G2				8.73	FA2G2				21.11	FA2G2				1.55	FA2G2				1.45	FA2G2				0.41	FA2G2				0.95	FA2G2
21	8.51	5.51	10.04	FA2BG2		8.51	5.28	10.19	FA2BG2		8.49	8.83	16.35	FA2BG2		8.55	0.92				8.55	0.85				8.49	0.37				8.5	0.7				8.49	0.09				8.48	0.18
			0.0475	M4A1G1S(6)1				0.0475	M4A1G1S(6)1
			0.02	FA1G1S(6)1				0.02	FA1G1S(6)1
			0.13	A1BG1S(6)1				0.12	A1BG1S(6)1
			0.01	A2G1S(6)1				0.01	A2G1S(6)1
			0.09	A2BG1S(6)1				0.09	A2BG1S(6)1
			1.63	FA2[3]G1S(6)1				1.26	FA2[3]G1S(6)1
			0.37	FA2[3]BG1S(6)1				0.35	FA2[3]BG1S(6)1
			0.18	M7				0.18	M7				0.18	M7				0.18	M7				0.18	M7				0.18	M7				0.18	M7				0.18	M7
22	8.91	2.68	0.28	A2G2S(6)1		8.91	2.97	0.27	A2G2S(6)1		8.79	1.18	0.18	A2G2S(6)1		8.81	1.22	0.11	A2G2S(6)1		8.81	1.07	0.03	A2G2S(6)1		8.8	0.88	0.06	A2G2S(6)1		8.8	0.9	0.04	A2G2S(6)1		8.78	0.41				8.77	0.14
			3.4	A2BG2S(6)1				2.7	A2BG2S(6)1				1	A2BG2S(6)1				1	A2BG2S(6)1				0.8	A2BG2S(6)1				0.7	A2BG2S(6)1				0.6	A2BG2S(6)1
23	9.2	0.6				9.19	0.85				9.17	1.69				9.12	0.25				9.12	0.12				9.13	0.14				9.14	0.1				9.12	0.04	0.36			9.07	0.06	0.38
			0.63					0.63					0.63					0.63					0.57					0.55					0.39
24	9.29	11.51	9.98	FA2G2S(6)1		9.29	9.55	8.77	FA2G2S(6)1		9.26	0.4	1.06	FA2G2S(6)1		9.25	0.27				9.25	0.21				9.27	0.19				9.27	0.03				9.39	0.03	0.03			9.36	0.01	0.01
			0.5	FA2BG2S(6)1				1	FA2BG2S(6)1				0.4	FA2BG2S(6)1
25	9.41	0.68	0.2			9.53	2.96	0.2			9.39	0.2	0.2			9.43	0.2	0.2			9.44	0.19	0.19			9.44	0.23	0.23			9.44	0.16	0.16			9.47	0.19	0.3			9.47	0.15	0.15
26	9.53	3.51	0.05	M8				0.05	M8		9.53	0.94	0.05	M8		9.55	0.05	0.05	M8		9.53	0.07	0.07	M8		9.54	0.05	0.05	M8		9.53	0.06	0.06	M8		9.54	0.16				9.54	0.11
			3.94	FA2BG2S(6)1				2.81	FA2BG2S(6)1				0.89	FA2BG2S(6)1																								0.05	M8
27	9.66	0.25	0.25			9.69	0.73	0.31			9.7	0.66	0.31			9.68	0.31	0.31			9.67	0.29	0.29			9.66	0.29	0.29			9.66	0.47	0.47			9.66	0.42	0.42			9.65	0.21	0.32
28	9.82	0.47	0.47	A2G2S(6,6)2				0.32	A2G2S(6,6)2				0.35	A2G2S(6,6)2
29	9.91	2.51	0.16			9.9	1.65	0.16			9.85	0.46	0.16			9.79	0.16	0.16			9.81	0.12	0.12			9.87	0.08	0.08			9.78	0.12	0.12			9.82	0.37	0.37			9.82	0.52	0.52
			0.35	A2G2S(6,6)2				0.29	A2G2S(6,6)2				0.3	A2G2S(6,6)2
30	10.07	0.5	0.36			10.04	0.82	0.36			10.04	0.36	0.36			10.04	0.36	0.36			10.03	0.37	0.37			10.03	0.17	0.17			10.03	0.18	0.18			10.04	0.23	0.23			10.04	0.35	0.35
			2.14	A2BG2S(6,6)2				1.66	A2BG2S(6,6)2
31	10.13	0.25	0.25			10.15	0.19	0.19			10.14	0.25	0.25			10.14	0.21	0.21			10.15	0.26	0.26			10.11	0.1	0.1			10.14	0.27	0.27			10.21	0.04	0.04			10.21	0.08	0.08
32	10.27	2.63	0.09			10.26	1.7	0.09			10.35	0.45	0.09			10.36	0.35	0.09			10.36	0.31	0.09			10.37	0.39	0.09			10.36	0.26	0.09			10.35	0.27	0.09			10.32	0.09	0.09
			2.24	FA2G2S(6,6)2				1.31	FA2G2S(6,6)2
			0.3	M9				0.3	M9				0.36	M9				0.26	M9				0.22	M9				0.3	M9				0.17	M9				0.18	M9
33	10.4	3.2	0.12			10.39	2.16	0.12			10.54	0.32	0.12			10.54	0.12	0.12			10.51	0.07	0.07			10.56	0.13	0.13			10.53	0.05	0.05			10.58	0.01	0.01			10.59	0.05	0.05
			3.08	FA2BG2S(6,6)2				2.04	FA2BG2S(6,6)2				0.2	FA2BG2S(6,6)2
		99.99	99.9933				100.02	100.016				100.02	100.023				100.02	100.015				99.98	99.98				100	99.9983				100	99.995				99.98	99.98				100.01	100.01
[truncated: 6 more columns]

[truncated: 15 more sheets: Table S4B, Table S4C, Table S4D, Table S5A, Table S5B, Table S5C, Table S5D, Table S6, Table S7A, Table S7B, Table S7C, Table S8D, Table S8A, Table S8B, Table S8C]
